# Supplementary material for: Bioinformatory‐assisted analysis of next‐generation sequencing data for precision medicine in pancreatic cancer
Source: Mol Oncol. 2017 Aug 8;11(10):1413–29. doi: 10.1002/1878-0261.12108 (PMC5623817; doi:10.1002/1878-0261.12108)
Supplement: Supplementary file 2 — Table S2. Analysis of matched germline and somatic mutations in selected oncogenic cancer syndrome genes (cases with sufficiently good quality sequencing data). [file MOL2-11-1413-s002.xlsx]

## Sheet: Tabelle1
variantl	LONGEST_UNIPROT_ACC	LONGEST_UNIPROT_ID	LONGEST_UNIPROT_DESC	PrecursorVAR_DESC	Genename	MatureVAR_DESC	Chromosome	Position	Ref_Nucl	Alt_Nucl	UPDATE_HGMD_Professional	comment	MAF	hit patient
germline	Q12882	DPYD_HUMAN	Dihydropyrimidine dehydrogenase [NADP+] (DHPDHase | DPD)	I543V	DPYD	I543V	chr1	97981395	T	C	MATCH_TYPE: [Identical Mutation] DESC: [(I543V): DISEASE: Dihydropyrimidine dehydrogenase deficiency; Variant Class: Likely disease causing (likely pathological) mutation; dbSNP_ID: rs1801159 HGMD_ACC: CM033371]		EUR_AF=0.172	eup00100, eup00103, eup00104
germline	P00533	EGFR_HUMAN	Epidermal growth factor receptor	R521K	EGFR	R497K	chr7	55229255	G	A	MATCH_TYPE: [Identical Mutation] DESC: [(R521K): DISEASE: Altered transmembrane signaling; Variant Class: Disease associated polymorphism with additional supporting evidence; dbSNP_ID: rs2227983 HGMD_ACC: CM942312]		EUR_AF=0.281	eup00100, eup00103, eup00104, eup00105
germline	P40692	MLH1_HUMAN	DNA mismatch repair protein Mlh1	I219V	MLH1	I219V	chr3	37053568	A	G	MATCH_TYPE: [Identical Mutation] DESC: [(I219V): DISEASE: Colorectal cancer, non-polyposis; Variant Class: Disease associated polymorphism; dbSNP_ID: rs1799977 HGMD_ACC: CM970958]		EUR_AF=0.34	eup00100, eup00105, eup00106, eup00107
germline	P54278	PMS2_HUMAN	Mismatch repair endonuclease PMS2	N775S	PMS2	N775S	chr7	6017340	T	C	MATCH_TYPE: [Identical Mutation] DESC: [(S775N): DISEASE: Azoospermia/oligozoospermia, association with; Variant Class: Disease associated polymorphism with additional supporting evidence; dbSNP_ID: rs17420802 HGMD_ACC: CM127625]		not available	eup00100
germline	P38398	BRCA1_HUMAN	Breast cancer type 1 susceptibility protein	P871L	BRCA1	P871L	chr17	41244936	G	A	MATCH_TYPE: [Identical Mutation] DESC: [(P871L): DISEASE: Cervical cancer, decreased risk, association with; Variant Class: Disease associated polymorphism with additional supporting evidence; dbSNP_ID: rs799917 HGMD_ACC: CM096315]		EUR_AF=0.365	eup00101, eup00104, eup00105, eup00106, eup00107
germline	P38398	BRCA1_HUMAN	Breast cancer type 1 susceptibility protein	K1183R	BRCA1	K1183R	chr17	41244000	T	C	MATCH_TYPE: [Identical Mutation] DESC: [(K1183R): DISEASE: Breast cancer, protection against, association with; Variant Class: Disease associated polymorphism; dbSNP_ID: rs16942 HGMD_ACC: CM058359]		EUR_AF=0.356	eup00101, eup00104, eup00105, eup00106, eup00107
germline	P38398	BRCA1_HUMAN	Breast cancer type 1 susceptibility protein	E1038G	BRCA1	E1038G	chr17	41244435	T	C	MATCH_TYPE: [Identical Mutation] DESC: [(E1038G): DISEASE: Endometriosis, association with; Variant Class: Disease associated polymorphism; dbSNP_ID: rs16941 HGMD_ACC: CM032861]; MATCH_TYPE: [Codon match] DESC: [(E1038*): DISEASE: Breast and/or ovarian cancer; Variant Class: Disease causing mutation; dbSNP_ID: rs80357161 HGMD_ACC: CM126189]		EUR_AF=0.358	eup00101, eup00104, eup00105, eup00106, eup00107
germline	P38398	BRCA1_HUMAN	Breast cancer type 1 susceptibility protein	S1613G	BRCA1	S1613G	chr17	41223094	T	C	MATCH_TYPE: [Identical Mutation] DESC: [(S1613G): DISEASE: Breast cancer; Variant Class: Error: Unknown HGMD_Variant Class TAG: R ; dbSNP_ID: rs1799966 HGMD_ACC: CM1210129]; MATCH_TYPE: [Codon match] DESC: [(S1613C): DISEASE: Ovarian cancer; Variant Class: Likely disease causing (likely pathological) mutation; dbSNP_ID: rs1799966 HGMD_ACC: CM053798]		EUR_AF=0.361	eup00101, eup00104, eup00105, eup00106, eup00107
germline	Q12882	DPYD_HUMAN	Dihydropyrimidine dehydrogenase [NADP+] (DHPDHase | DPD)	S534N	DPYD	S534N	chr1	97981421	C	T	MATCH_TYPE: [Identical Mutation] DESC: [(S534N): DISEASE: Dihydropyrimidine dehydrogenase deficiency; Variant Class: Likely disease causing (likely pathological) mutation; dbSNP_ID: rs1801158 HGMD_ACC: CM033370]		EUR_AF=0.03	eup00101, eup00105
germline	P52701	MSH6_HUMAN	DNA mismatch repair protein Msh6 (hMSH6)	G39E	MSH6	G39E	chr2	48010488	G	A	MATCH_TYPE: [Identical Mutation] DESC: [(G39E): DISEASE: Colorectal cancer, association with; Variant Class: Disease associated polymorphism; dbSNP_ID: rs1042821 HGMD_ACC: CM092149]		EUR_AF=0.172	eup00101, eup00102, eup00105, eup00107
germline	Q86YC2	PALB2_HUMAN	Partner and localizer of BRCA2	Q559R	PALB2	Q559R	chr16	23646191	T	C	MATCH_TYPE: [Identical Mutation] DESC: [(Q559R): DISEASE: Breast cancer, association with; Variant Class: Disease associated polymorphism; dbSNP_ID: rs152451 HGMD_ACC: CM1312156]		EUR_AF=0.096	eup00101, eup00105, eup00107
germline	Q13315	ATM_HUMAN	Serine-protein kinase ATM	S707P	ATM	S707P	chr11	108124761	T	C	MATCH_TYPE: [Identical Mutation] DESC: [(S707P): DISEASE: Breast cancer, association with; Variant Class: Disease associated polymorphism with additional supporting evidence; dbSNP_ID: rs4986761 HGMD_ACC: CM013692]		EUR_AF=0.011	eup00102
germline	O14965	STK6_HUMAN	Serine/threonine-protein kinase 6	F31I	AURKA	F31I	chr20	54961541	A	T	MATCH_TYPE: [Identical Mutation] DESC: [(F31I): DISEASE: Oesophageal cancer, association with; Variant Class: Disease associated polymorphism with additional supporting evidence; dbSNP_ID: rs2273535 HGMD_ACC: CM042940]		EUR_AF=0.204	eup00102, eup00103, eup00104, eup00105, eup00106, eup00107
germline	P38398	BRCA1_HUMAN	Breast cancer type 1 susceptibility protein	Q356R	BRCA1	Q356R	chr17	41246481	T	C	MATCH_TYPE: [Identical Mutation] DESC: [(Q356R): DISEASE: Breast and/or ovarian cancer, association with; Variant Class: Disease associated polymorphism; dbSNP_ID: rs1799950 HGMD_ACC: CM014322]; MATCH_TYPE: [Codon match] DESC: [(Q356*): DISEASE: Breast cancer; Variant Class: Disease causing mutation; dbSNP_ID: rs80357215 HGMD_ACC: CM062467]		EUR_AF=0.054	eup00102, eup00105, eup00106
germline	Q12882	DPYD_HUMAN	Dihydropyrimidine dehydrogenase [NADP+] (DHPDHase | DPD)	C29R	DPYD	C29R	chr1	98348885	A	G	MATCH_TYPE: [Identical Mutation] DESC: [(C29R): DISEASE: Dihydropyrimidine dehydrogenase deficiency; Variant Class: Likely disease causing (likely pathological) mutation; dbSNP_ID: rs1801265 HGMD_ACC: CM970421]		EUR_AF=0.216	eup00102, eup00105, eup00106
germline	Q12882	DPYD_HUMAN	Dihydropyrimidine dehydrogenase [NADP+] (DHPDHase | DPD)	M166V	DPYD	M166V	chr1	98165091	T	C	MATCH_TYPE: [Identical Mutation] DESC: [(M166V): DISEASE: Dihydropyrimidine dehydrogenase deficiency, partial; Variant Class: Disease associated polymorphism; dbSNP_ID: rs2297595 HGMD_ACC: CM003589]		EUR_AF=0.12	eup00102, eup00105
germline	P54278	PMS2_HUMAN	Mismatch repair endonuclease PMS2	T597S	PMS2	T597S	chr7	6026607	T	A	MATCH_TYPE: [Identical Mutation] DESC: [(T597S): DISEASE: Defective protein-protein interactions with MLH1; Variant Class: In vitro/laboratory or in vivo functional polymorphism; dbSNP_ID: rs1805318 HGMD_ACC: CM025964]		EUR_AF=0.011	eup00102
germline	P22455	FGFR4_HUMAN	Fibroblast growth factor receptor 4 (FGFR-4)	G388R	FGFR4	G367R	chr5	176520243	G	A	MATCH_TYPE: [Identical Mutation] DESC: [(G388R): DISEASE: Cancer, accelerated progression, association with; Variant Class: Disease associated polymorphism with additional supporting evidence; dbSNP_ID: rs351855 HGMD_ACC: CM023917]		EUR_AF=0.289	eup00103, eup00104
germline	Q13315	ATM_HUMAN	Serine-protein kinase ATM	F858L	ATM	F858L	chr11	108138003	T	C	MATCH_TYPE: [Identical Mutation] DESC: [(F858L): DISEASE: Breast cancer, association with; Variant Class: Disease associated polymorphism; dbSNP_ID: rs1800056 HGMD_ACC: CM061641]		EUR_AF=0.016	eup00104
germline	Q13315	ATM_HUMAN	Serine-protein kinase ATM	P1054R	ATM	P1054R	chr11	108143456	C	G	MATCH_TYPE: [Identical Mutation] DESC: [(P1054R): DISEASE: Breast cancer, association with; Variant Class: Disease associated polymorphism with additional supporting evidence; dbSNP_ID: rs1800057 HGMD_ACC: CM973365]		EUR_AF=0.032	eup00104
germline	P38398	BRCA1_HUMAN	Breast cancer type 1 susceptibility protein	D693N	BRCA1	D693N	chr17	41245471	C	T	MATCH_TYPE: [Identical Mutation] DESC: [(D693N): DISEASE: Altered radiation exposure-response relationship; Variant Class: Disease associated polymorphism; dbSNP_ID: rs4986850 HGMD_ACC: CM960172]		EUR_AF=0.084	eup00104, eup00105
germline	P04626	ERBB2_HUMAN	Receptor tyrosine-protein kinase erbB-2	I655V	ERBB2	I633V	chr17	37879588	A	G	MATCH_TYPE: [Identical Mutation] DESC: [(I655V): DISEASE: Breast cancer, increased risk, association with; Variant Class: Disease associated polymorphism; dbSNP_ID: rs1136201 HGMD_ACC: CM004332]		EUR_AF=0.255	eup00104
germline	Q13315	ATM_HUMAN	Serine-protein kinase ATM	G2023R	ATM	G2023R	chr11	108186610	G	A	MATCH_TYPE: [Identical Mutation] DESC: [(G2023R): DISEASE: Breast cancer; Variant Class: Likely disease causing (likely pathological) mutation; dbSNP_ID: rs11212587 HGMD_ACC: CM092585]		EUR_AF=0.003	eup00105
germline	Q86YC2	PALB2_HUMAN	Partner and localizer of BRCA2	G998E	PALB2	G998E	chr16	23634293	C	T	MATCH_TYPE: [Identical Mutation] DESC: [(G998E): DISEASE: Breast cancer, increased risk; Variant Class: Disease associated polymorphism; dbSNP_ID: rs45551636 HGMD_ACC: CM098533]		EUR_AF=0.021	eup00105
germline	Q86YC2	PALB2_HUMAN	Partner and localizer of BRCA2	E672Q	PALB2	E672Q	chr16	23641461	C	G	MATCH_TYPE: [Identical Mutation] DESC: [(E672Q): DISEASE: Breast cancer; Variant Class: Likely disease causing (likely pathological) mutation; dbSNP_ID: rs45532440 HGMD_ACC: CM112099]		EUR_AF=0.03	eup00105
germline	P54278	PMS2_HUMAN	Mismatch repair endonuclease PMS2	E541K	PMS2	E541K	chr7	6026775	C	T	MATCH_TYPE: [Identical Mutation] DESC: [(E541K): DISEASE: Colorectal cancer, non-polyposis; Variant Class: Likely disease causing (likely pathological) mutation; dbSNP_ID: rs2228006 HGMD_ACC: BM1497492]		EUR_AF=0.116	eup00105, eup00106
germline	Q13315	ATM_HUMAN	Serine-protein kinase ATM	D1853N	ATM	D1853N	chr11	108175462	G	A	MATCH_TYPE: [Identical Mutation] DESC: [(D1853N): DISEASE: Breast cancer, bilateral, association with; Variant Class: Disease associated polymorphism; dbSNP_ID: rs1801516 HGMD_ACC: CM077896]; MATCH_TYPE: [Codon match] DESC: [(D1853V): DISEASE: Breast cancer, contralateral, reduced risk, association with; Variant Class: Disease associated polymorphism; dbSNP_ID: rs1801673 HGMD_ACC: CM083593]		EUR_AF=0.158	eup00106
germline	P43246	MSH2_HUMAN	DNA mismatch repair protein Msh2 (hMSH2)	Q314*	MSH2	Q314*	chr2	47641555	C	T	MATCH_TYPE: [Identical Mutation] DESC: [(Q314*): DISEASE: Colorectal cancer, non-polyposis; Variant Class: Disease causing mutation; HGMD_ACC: CM106777]		not available	eup00107
germline	P07477	TRY1_HUMAN	Trypsin-1	K170E	PRSS1	K170E	chr7	142460335	A	G	MATCH_TYPE: [Identical Mutation] DESC: [(K170E): DISEASE: Pancreatitis, chronic; Variant Class: Likely disease causing (likely pathological) mutation; dbSNP_ID: rs201550522 HGMD_ACC: CM138023]		EUR_AF=0.5	p00067
