# Supplementary material for: Bioinformatory‐assisted analysis of next‐generation sequencing data for precision medicine in pancreatic cancer
Source: Mol Oncol. 2017 Aug 8;11(10):1413–29. doi: 10.1002/1878-0261.12108 (PMC5623817; doi:10.1002/1878-0261.12108)
Supplement: Supplementary file 3 — Table S3. Germ line variants. [file MOL2-11-1413-s003.xlsx]

## Sheet: Sheet1
	Included genes and exonic regions							Pharmacological variants, promoters etc							Design probe coordinates
	Ensembl Gene ID		Associated Gene Name	Chromosome Name	Genomic coding start	Genomic coding end		Chromosome Name	Genomic coding start	Genomic coding end	Associated Gene Name	Ensembl Gene ID	Comment		Chromosome Name	Genomic coding start	Genomic coding end
	ENSG00000157873		TNFRSF14	1	2488104	2488172		1	11854407	11854507	MTHFR	ENSG00000177000	Methotrexate		chr1	2488040	2488222
	ENSG00000157873		TNFRSF14	1	2489165	2489273		1	11854426	11854526	MTHFR	ENSG00000177000	Methotrexate		chr1	2489116	2489310
	ENSG00000157873		TNFRSF14	1	2489782	2489907		1	11856328	11856428	MTHFR	ENSG00000177000	Methotrexate		chr1	2489734	2489943
	ENSG00000157873		TNFRSF14	1	2491262	2491417		1	161479695	161479795	FCGR2A	ENSG00000143226	MGL		chr1	2491213	2491451
	ENSG00000157873		TNFRSF14	1	2492063	2492153		1	161514492	161514592	FCGR3A	ENSG00000203747	Cetuximab		chr1	2492012	2492190
	ENSG00000157873		TNFRSF14	1	2492933	2492963		1	161514492	161514592	FCGR3A	ENSG00000203747	MGL		chr1	2492851	2493036
	ENSG00000157873		TNFRSF14	1	2493112	2493254		1	16706025	16706125	C1orf144	ENSG00000055070	Daunorubicin		chr1	2493062	2493288
	ENSG00000157873		TNFRSF14	1	2494304	2494335		1	97915564	97915664	DPYD	ENSG00000188641	5-FU		chr1	2494223	2494393
	ENSG00000157873		TNFRSF14	1	2494587	2494712		1	97981345	97981445	DPYD	ENSG00000188641	5-FU		chr1	2494536	2494745
	ENSG00000116285		ERRFI1	1	8064582	8064618		1	98165041	98165141	DPYD	ENSG00000188641	5-FU,Capecitabine		chr1	8064503	8064660
	ENSG00000116285		ERRFI1	1	8073270	8074456		1	98348835	98348935	DPYD	ENSG00000188641	5-FU		chr1	8073221	8074478
	ENSG00000116285		ERRFI1	1	8074357	8074456		10	101620721	101620821	ABCC2	ENSG00000023839	Docetaxel		chr1	8075283	8075494
	ENSG00000116285		ERRFI1	1	8075330	8075444		10	96519011	96519111	CYP2C19	ENSG00000165841	Tamoxifen		chr1	8075509	8075717
	ENSG00000116285		ERRFI1	1	8075368	8075444		10	96521607	96521707	CYP2C19	ENSG00000165841	Tamoxifen		chr1	11167451	11167630
	ENSG00000116285		ERRFI1	1	8075427	8075460		10	96796924	96797024	CYP2C8	ENSG00000138115	Paclitaxel		chr1	11168191	11168372
	ENSG00000116285		ERRFI1	1	8075555	8075679		10	96798699	96798799	CYP2C8	ENSG00000138115	Paclitaxel		chr1	11169289	11169472
	ENSG00000198793		MTOR	1	11167542	11167557		10	96818056	96818156	CYP2C8	ENSG00000138115	Paclitaxel		chr1	11169647	11169824
	ENSG00000198793		MTOR	1	11168238	11168343		10	96818069	96818169	CYP2C8	ENSG00000138115	Paclitaxel		chr1	11172845	11173024
	ENSG00000198793		MTOR	1	11169347	11169427		10	96826980	96827080	CYP2C8	ENSG00000138115	Paclitaxel		chr1	11174329	11174549
	ENSG00000198793		MTOR	1	11169360	11169427		11	67352639	67352739	GSTP1	ENSG00000084207	Multiple		chr1	11174819	11174986
	ENSG00000198793		MTOR	1	11169706	11169786		11	67353529	67353629	GSTP1	ENSG00000084207	Multiple		chr1	11175392	11175570
	ENSG00000198793		MTOR	1	11172909	11172974		12	21045644	21045744	SLCO1B3	ENSG00000111700	Docetaxel		chr1	11177006	11177187
	ENSG00000198793		MTOR	1	11174375	11174510		13	95815365	95815465	ABCC4	ENSG00000125257	6MP		chr1	11181253	11181456
	ENSG00000198793		MTOR	1	11174870	11174944		14	64699766	64699866	ESR2	ENSG00000140009	Tamoxifen		chr1	11181985	11182214
	ENSG00000198793		MTOR	1	11175453	11175525		16	28617435	28617535	SULT1A1	ENSG00000196502	Tamoxifen		chr1	11184504	11184720
	ENSG00000198793		MTOR	1	11175453	11175509		16	28617464	28617564	SULT1A1	ENSG00000196502	Tamoxifen		chr1	11186643	11186882
	ENSG00000198793		MTOR	1	11177061	11177143		16	28620522	28620622	SULT1A1	ENSG00000196502	Tamoxifen		chr1	11187019	11187238
	ENSG00000198793		MTOR	1	11181303	11181425		16	28620750	28620850	SULT1A1	ENSG00000196502	Tamoxifen		chr1	11187634	11187899
	ENSG00000198793		MTOR	1	11182036	11182183		16	69745095	69745195	NQO1	ENSG00000181019	Cisplatin,Doxorubicin,Anthracyclines		chr1	11188013	11188218
	ENSG00000198793		MTOR	1	11184555	11184690		18	657596	657696	TYMS	ENSG00000176890	5-FU		chr1	11188464	11188644
	ENSG00000198793		MTOR	1	11186679	11186853		18	673401	673501	TYMS	ENSG00000176890	5-FU		chr1	11188864	11189045
	ENSG00000198793		MTOR	1	11187067	11187201		19	45854869	45854969	ERCC2	ENSG00000104884	5-FU		chr1	11189749	11189930
	ENSG00000198793		MTOR	1	11187681	11187863		2	170010935	170011035	LRP2	ENSG00000081479	Cisplatin		chr1	11190536	11190866
	ENSG00000198793		MTOR	1	11188061	11188183		2	206652250	206652350	NRP2	ENSG00000118257	Daunorubicin		chr1	11193091	11193288
	ENSG00000198793		MTOR	1	11188511	11188609		2	234590477	234590577	UGT1A1	ENSG00000241635	Irinotecan		chr1	11194360	11194559
	ENSG00000198793		MTOR	1	11188912	11189008		2	234590920	234591020	UGT1A1	ENSG00000241635	Irinotecan		chr1	11199313	11199521
	ENSG00000198793		MTOR	1	11189795	11189895		2	234665609	234665709	UGT1A1	ENSG00000241635	Irinotecan		chr1	11199543	11199754
	ENSG00000198793		MTOR	1	11190586	11190813		2	234665732	234665832	UGT1A1	ENSG00000241635	Irinotecan		chr1	11204657	11204846
	ENSG00000198793		MTOR	1	11190586	11190834		2	234668831	234668931	UGT1A1	ENSG00000241635	Irinotecan		chr1	11204967	11205151
	ENSG00000198793		MTOR	1	11193137	11193254		2	234669094	234669194	UGT1A1	ENSG00000241635	Irinotecan		chr1	11206683	11206861
	ENSG00000198793		MTOR	1	11194408	11194523		2	234669569	234669669	UGT1A1	ENSG00000241635	Irinotecan		chr1	11210132	11210311
	ENSG00000198793		MTOR	1	11199361	11199492		2	38298153	38298253	CYP1B1	ENSG00000138061	Daunorubicin,Paclitaxel		chr1	11217158	11217380
	ENSG00000198793		MTOR	1	11199590	11199715		20	3193792	3193892	ITPA	ENSG00000125877	6MP		chr1	11227440	11227623
	ENSG00000198793		MTOR	1	11204705	11204812		21	46957744	46957844	SLC19A1	ENSG00000173638	Methotrexate		chr1	11259265	11259494
	ENSG00000198793		MTOR	1	11205025	11205102		22	42523560	42523660	CYP2D6	ENSG00000100197	Tamoxifen		chr1	11259552	11259797
	ENSG00000198793		MTOR	1	11206733	11206848		22	42523755	42523855	CYP2D6	ENSG00000100197	Tamoxifen		chr1	11264567	11264788
	ENSG00000198793		MTOR	1	11210183	11210283		22	42523893	42523993	CYP2D6	ENSG00000100197	Tamoxifen		chr1	11269323	11269547
	ENSG00000198793		MTOR	1	11217209	11217348		22	42524128	42524228	CYP2D6	ENSG00000100197	Tamoxifen		chr1	11270821	11270998
	ENSG00000198793		MTOR	1	11227499	11227574		22	42524194	42524294	CYP2D6	ENSG00000100197	Tamoxifen		chr1	11272318	11272570
	ENSG00000198793		MTOR	1	11259315	11259460		22	42524897	42524997	CYP2D6	ENSG00000100197	Tamoxifen		chr1	11272802	11273003
	ENSG00000198793		MTOR	1	11259598	11259760		22	42525036	42525136	CYP2D6	ENSG00000100197	Tamoxifen		chr1	11273409	11273646
	ENSG00000198793		MTOR	1	11264618	11264760		22	42525084	42525184	CYP2D6	ENSG00000100197	Tamoxifen		chr1	11276152	11276328
	ENSG00000198793		MTOR	1	11269369	11269515		22	42525722	42525822	CYP2D6	ENSG00000100197	Tamoxifen		chr1	11288675	11289007
	ENSG00000198793		MTOR	1	11270871	11270963		22	42526644	42526744	CYP2D6	ENSG00000100197	Tamoxifen		chr1	11290935	11291136
	ENSG00000198793		MTOR	1	11272369	11272531		3	124456692	124456792	UMPS	ENSG00000114491	5-FU		chr1	11291309	11291531
	ENSG00000198793		MTOR	1	11272853	11272965		4	89033477	89033577	ABCG2	ENSG00000118777	Methotrexate		chr1	11292440	11292620
	ENSG00000198793		MTOR	1	11273456	11273623		4	89052273	89052373	ABCG2	ENSG00000118777	Gefitinib		chr1	11293403	11293572
	ENSG00000198793		MTOR	1	11276205	11276291		4	89055329	89055429	ABCG2	ENSG00000118777	Methotrexate		chr1	11294152	11294353
	ENSG00000198793		MTOR	1	11288725	11288975		5	1295100	1295372	TERT_promotor	ENSG00000164362	TERT_promotor		chr1	11297854	11298137
	ENSG00000198793		MTOR	1	11290982	11291111		5	176520193	176520293	FGFR4	ENSG00000160867	Multiple		chr1	11298409	11298707
	ENSG00000198793		MTOR	1	11291357	11291491		6	152163331	152163431	ESR1	ENSG00000091831	Tamoxifen		chr1	11300309	11300638
	ENSG00000198793		MTOR	1	11292493	11292585		6	160113822	160113922	SOD2	ENSG00000112096	Cyclophosphamide		chr1	11301559	11301779
	ENSG00000198793		MTOR	1	11293455	11293544		6	160670232	160670332	SLC22A2	ENSG00000112499	Cisplatin		chr1	11303120	11303395
	ENSG00000198793		MTOR	1	11294200	11294322		6	18130868	18130968	TPMT	ENSG00000137364	6MP		chr1	11307633	11307827
	ENSG00000198793		MTOR	1	11297900	11298105		6	18130962	18131062	TPMT	ENSG00000137364	6MP		chr1	11307837	11308191
	ENSG00000198793		MTOR	1	11298459	11298674		6	18139178	18139278	TPMT	ENSG00000137364	Purines		chr1	11313847	11314070
	ENSG00000198793		MTOR	1	11300360	11300604		6	18143905	18144005	TPMT	ENSG00000137364	6MP		chr1	11315998	11316280
	ENSG00000198793		MTOR	1	11301610	11301738		7	87138595	87138695	ABCB1	ENSG00000085563	Idarubicin,AraC,Paclitaxel		chr1	11316940	11317256
	ENSG00000198793		MTOR	1	11303171	11303357		7	87160568	87160668	ABCB1	ENSG00000085563	Idarubicin,AraC,Taxanes,Platinums		chr1	11318495	11318686
	ENSG00000198793		MTOR	1	11307682	11307790		7	99250344	99250444	CYP3A5	ENSG00000106258	Multiple		chr1	11319256	11319500
	ENSG00000198793		MTOR	1	11307876	11308151		7	99262785	99262885	CYP3A5	ENSG00000106258	Multiple		chr1	11854361	11854563
	ENSG00000198793		MTOR	1	11313896	11314030		7	99270489	99270589	CYP3A5	ENSG00000106258	Multiple		chr1	11856281	11856451
	ENSG00000198793		MTOR	1	11316049	11316249		7	99358409	99358509	CYP3A4	ENSG00000160868	Multiple		chr1	16174503	16174682
	ENSG00000198793		MTOR	1	11316990	11317222		7	99358474	99358574	CYP3A4	ENSG00000160868	Multiple		chr1	16199270	16199667
	ENSG00000198793		MTOR	1	11318542	11318650		7	99359620	99359720	CYP3A4	ENSG00000160868	Multiple		chr1	16200559	16200918
	ENSG00000198793		MTOR	1	11319305	11319466		7	99366031	99366131	CYP3A4	ENSG00000160868	Multiple		chr1	16202649	16203213
	ENSG00000065526		SPEN	1	16174563	16174645		7	99366043	99366143	CYP3A4	ENSG00000160868	Multiple		chr1	16235765	16236010
	ENSG00000065526		SPEN	1	16199311	16199631		7	99367342	99367442	CYP3A4	ENSG00000160868	Multiple		chr1	16237550	16237826
	ENSG00000065526		SPEN	1	16200610	16200890		7	99367377	99367477	CYP3A4	ENSG00000160868	Multiple		chr1	16242573	16242806
	ENSG00000065526		SPEN	1	16202697	16203173		7	99381611	99381711	CYP3A4	ENSG00000160868	Multiple		chr1	16245374	16245582
	ENSG00000065526		SPEN	1	16203071	16203173		7	99382046	99382146	CYP3A4	ENSG00000160868	Multiple		chr1	16245853	16246037
	ENSG00000065526		SPEN	1	16235816	16235976		9	139982818	139982918	MAN1B1	ENSG00000177239	Daunorubicin		chr1	16247349	16247512
	ENSG00000065526		SPEN	1	16235819	16235976									chr1	16248733	16248879
	ENSG00000065526		SPEN	1	16237596	16237796									chr1	16254535	16262781
	ENSG00000065526		SPEN	1	16242623	16242774									chr1	16263607	16264166
	ENSG00000065526		SPEN	1	16245421	16245546									chr1	16264257	16264534
	ENSG00000065526		SPEN	1	16245899	16246012									chr1	16265164	16265407
	ENSG00000065526		SPEN	1	16247365	16247478									chr1	16265745	16265960
	ENSG00000065526		SPEN	1	16247365	16247401									chr1	16705978	16706159
	ENSG00000065526		SPEN	1	16248744	16248844									chr1	17345318	17345468
	ENSG00000065526		SPEN	1	16254586	16262761									chr1	17349057	17349263
	ENSG00000065526		SPEN	1	16263658	16264140									chr1	17350421	17350605
	ENSG00000065526		SPEN	1	16264307	16264501									chr1	17354197	17354381
	ENSG00000065526		SPEN	1	16265213	16265371									chr1	17355049	17355270
	ENSG00000065526		SPEN	1	16265791	16265922									chr1	17359499	17359682
	ENSG00000117118		SDHB	1	17345376	17345453									chr1	17371208	17371416
	ENSG00000117118		SDHB	1	17349103	17349225									chr1	17380382	17380557
	ENSG00000117118		SDHB	1	17350468	17350569									chr1	27022844	27024054
	ENSG00000117118		SDHB	1	17354244	17354360									chr1	27056095	27056384
	ENSG00000117118		SDHB	1	17355095	17355231									chr1	27057592	27058133
	ENSG00000117118		SDHB	1	17359555	17359640									chr1	27059118	27059315
	ENSG00000117118		SDHB	1	17371256	17371383									chr1	27087297	27087624
	ENSG00000117118		SDHB	1	17380443	17380514									chr1	27087818	27088000
	ENSG00000117713		ARID1A	1	27022895	27024031									chr1	27088592	27088838
	ENSG00000117713		ARID1A	1	27056142	27056354									chr1	27089418	27089806
	ENSG00000117713		ARID1A	1	27056154	27056354									chr1	27092665	27092893
	ENSG00000117713		ARID1A	1	27057643	27058095									chr1	27092898	27093089
	ENSG00000117713		ARID1A	1	27057643	27057809									chr1	27094235	27094520
	ENSG00000117713		ARID1A	1	27059167	27059283									chr1	27097559	27097853
	ENSG00000117713		ARID1A	1	27087347	27087587									chr1	27098940	27099160
	ENSG00000117713		ARID1A	1	27087875	27087964									chr1	27099266	27099519
	ENSG00000117713		ARID1A	1	27088643	27088810									chr1	27099787	27100026
	ENSG00000117713		ARID1A	1	27089464	27089776									chr1	27099981	27100193
	ENSG00000117713		ARID1A	1	27092712	27092857									chr1	27100205	27100426
	ENSG00000117713		ARID1A	1	27092948	27093057									chr1	27100769	27101749
	ENSG00000117713		ARID1A	1	27094281	27094490									chr1	27102022	27102233
	ENSG00000117713		ARID1A	1	27097610	27097817									chr1	27102288	27102436
	ENSG00000117713		ARID1A	1	27097720	27097817									chr1	27105463	27105687
	ENSG00000117713		ARID1A	1	27098991	27099123									chr1	27105712	27107255
	ENSG00000117713		ARID1A	1	27099303	27099478									chr1	28218620	28218775
	ENSG00000117713		ARID1A	1	27099306	27099478									chr1	28220469	28220652
	ENSG00000117713		ARID1A	1	27099455	27099478									chr1	28220750	28220942
	ENSG00000117713		ARID1A	1	27099837	27099987									chr1	28223469	28223649
	ENSG00000117713		ARID1A	1	27100071	27100208									chr1	28224082	28224267
	ENSG00000117713		ARID1A	1	27100293	27100389									chr1	28233393	28233575
	ENSG00000117713		ARID1A	1	27100820	27101711									chr1	28233646	28233829
	ENSG00000117713		ARID1A	1	27101361	27101711									chr1	28240526	28240987
	ENSG00000117713		ARID1A	1	27101471	27101711									chr1	28241053	28241242
	ENSG00000117713		ARID1A	1	27102068	27102198									chr1	35643529	35643701
	ENSG00000117713		ARID1A	1	27102068	27102091									chr1	35650021	35650225
	ENSG00000117713		ARID1A	1	27102091	27102198									chr1	35652556	35652755
	ENSG00000117713		ARID1A	1	27102308	27102391									chr1	35652695	35652913
	ENSG00000117713		ARID1A	1	27105514	27107247									chr1	35653526	35653721
	ENSG00000117748		RPA2	1	28218674	28218758									chr1	35654560	35654732
	ENSG00000117748		RPA2	1	28220523	28220617									chr1	35654739	35655017
	ENSG00000117748		RPA2	1	28220801	28220908									chr1	35656049	35656229
	ENSG00000117748		RPA2	1	28223516	28223632									chr1	35656249	35656631
	ENSG00000117748		RPA2	1	28223516	28223596									chr1	35656896	35657160
	ENSG00000117748		RPA2	1	28224144	28224218									chr1	35657792	35658679
	ENSG00000117748		RPA2	1	28233439	28233552									chr1	40362994	40363676
	ENSG00000117748		RPA2	1	28233692	28233793									chr1	40366445	40367131
	ENSG00000117748		RPA2	1	28240574	28240680									chr1	40367422	40367601
	ENSG00000117748		RPA2	1	28240574	28240954									chr1	43803463	43803647
	ENSG00000117748		RPA2	1	28240933	28240954									chr1	43803720	43803928
	ENSG00000117748		RPA2	1	28240945	28240954									chr1	43804167	43804428
	ENSG00000117748		RPA2	1	28241138	28241171									chr1	43804894	43805271
	ENSG00000116560		SFPQ	1	35643614	35643637									chr1	43805589	43805826
	ENSG00000116560		SFPQ	1	35650057	35650194									chr1	43806007	43806220
	ENSG00000116560		SFPQ	1	35652602	35652723									chr1	43812070	43812332
	ENSG00000116560		SFPQ	1	35652804	35652852									chr1	43812416	43812641
	ENSG00000116560		SFPQ	1	35653574	35653643									chr1	43814478	43814702
	ENSG00000116560		SFPQ	1	35653574	35653691									chr1	43814888	43815151
	ENSG00000116560		SFPQ	1	35654604	35654688									chr1	43817884	43818015
	ENSG00000116560		SFPQ	1	35654787	35654983									chr1	43818141	43818477
	ENSG00000116560		SFPQ	1	35656099	35656175									chr1	45794930	45795135
	ENSG00000116560		SFPQ	1	35656099	35656194									chr1	45796108	45796291
	ENSG00000116560		SFPQ	1	35656295	35656596									chr1	45796804	45797038
	ENSG00000116560		SFPQ	1	35656942	35657130									chr1	45797043	45797259
	ENSG00000116560		SFPQ	1	35657823	35658650									chr1	45797282	45797575
	ENSG00000116990		MYCL1	1	40363044	40363642									chr1	45797627	45797810
	ENSG00000116990		MYCL1	1	40366486	40367115									chr1	45797759	45797995
	ENSG00000116990		MYCL1	1	40366486	40367106									chr1	45797981	45798185
	ENSG00000116990		MYCL1	1	40366611	40367115									chr1	45798160	45798398
	ENSG00000116990		MYCL1	1	40366611	40367106									chr1	45798340	45798545
	ENSG00000116990		MYCL1	1	40366806	40367106									chr1	45798490	45798687
	ENSG00000116990		MYCL1	1	40367480	40367560									chr1	45798707	45798883
	ENSG00000117400		MPL	1	43803520	43803598									chr1	45798855	45799062
	ENSG00000117400		MPL	1	43803770	43803902									chr1	45799010	45799314
	ENSG00000117400		MPL	1	43804213	43804391									chr1	45800012	45800214
	ENSG00000117400		MPL	1	43804942	43805240									chr1	45803764	45803944
	ENSG00000117400		MPL	1	43805635	43805797									chr1	45805799	45805989
	ENSG00000117400		MPL	1	43806058	43806184									chr1	51435990	51436194
	ENSG00000117400		MPL	1	43812116	43812300									chr1	51439516	51439975
	ENSG00000117400		MPL	1	43812463	43812605									chr1	59247701	59248120
	ENSG00000117400		MPL	1	43814514	43814673									chr1	59248126	59248766
	ENSG00000117400		MPL	1	43814934	43815115									chr1	65300194	65300370
	ENSG00000117400		MPL	1	43814934	43815030									chr1	65301029	65301218
	ENSG00000117400		MPL	1	43817887	43817974									chr1	65301733	65301927
	ENSG00000117400		MPL	1	43818189	43818443									chr1	65303567	65303823
	ENSG00000132781		MUTYH	1	45794978	45795109									chr1	65304102	65304302
	ENSG00000132781		MUTYH	1	45795036	45795109									chr1	65305236	65305502
	ENSG00000132781		MUTYH	1	45795738	45795740									chr1	65306878	65307051
	ENSG00000132781		MUTYH	1	45796188	45796229									chr1	65307087	65307313
	ENSG00000132781		MUTYH	1	45796854	45797006									chr1	65309699	65309931
	ENSG00000132781		MUTYH	1	45796854	45796942									chr1	65310386	65310597
	ENSG00000132781		MUTYH	1	45797092	45797228									chr1	65311147	65311360
	ENSG00000132781		MUTYH	1	45797193	45797228									chr1	65312279	65312466
	ENSG00000132781		MUTYH	1	45797333	45797521									chr1	65313179	65313394
	ENSG00000132781		MUTYH	1	45797333	45797544									chr1	65316441	65316628
	ENSG00000132781		MUTYH	1	45797406	45797521									chr1	65321146	65321417
	ENSG00000132781		MUTYH	1	45797695	45797758									chr1	65323291	65323491
	ENSG00000132781		MUTYH	1	45797838	45797982									chr1	65325737	65325973
	ENSG00000132781		MUTYH	1	45797838	45797950									chr1	65330420	65330687
	ENSG00000132781		MUTYH	1	45797847	45797982									chr1	65332499	65332925
	ENSG00000132781		MUTYH	1	45798063	45798160									chr1	65334944	65335190
	ENSG00000132781		MUTYH	1	45798096	45798160									chr1	65339007	65339242
	ENSG00000132781		MUTYH	1	45798246	45798359									chr1	65344662	65344865
	ENSG00000132781		MUTYH	1	45798435	45798506									chr1	65348909	65349196
	ENSG00000132781		MUTYH	1	45798590	45798631									chr1	65351844	65352021
	ENSG00000132781		MUTYH	1	45798769	45798842									chr1	78413121	78413306
	ENSG00000132781		MUTYH	1	45798957	45798996									chr1	78414354	78414538
	ENSG00000132781		MUTYH	1	45798986	45798996									chr1	78414447	78414618
	ENSG00000132781		MUTYH	1	45799085	45799266									chr1	78414791	78415014
	ENSG00000132781		MUTYH	1	45799085	45799275									chr1	78420880	78421033
	ENSG00000132781		MUTYH	1	45799085	45799233									chr1	78422206	78422410
	ENSG00000132781		MUTYH	1	45799085	45799236									chr1	78425807	78425993
	ENSG00000132781		MUTYH	1	45799162	45799169									chr1	78425952	78426208
	ENSG00000132781		MUTYH	1	45800063	45800177									chr1	78428407	78428649
	ENSG00000132781		MUTYH	1	45800063	45800183									chr1	78429211	78429433
	ENSG00000132781		MUTYH	1	45800098	45800183									chr1	78429701	78429869
	ENSG00000132781		MUTYH	1	45803858	45803869									chr1	78429892	78430073
	ENSG00000132781		MUTYH	1	45805875	45805926									chr1	78430285	78430462
	ENSG00000132781		MUTYH	1	45805891	45805926									chr1	78430508	78430686
	ENSG00000123080		CDKN2C	1	51436041	51436169									chr1	78430704	78430934
	ENSG00000123080		CDKN2C	1	51439565	51439942									chr1	78432309	78432487
	ENSG00000177606		JUN	1	59247747	59248742									chr1	78432512	78432654
	ENSG00000162434		JAK1	1	65300245	65300340									chr1	78432663	78432843
	ENSG00000162434		JAK1	1	65301079	65301189									chr1	78433231	78433365
	ENSG00000162434		JAK1	1	65301781	65301898									chr1	78433771	78433947
	ENSG00000162434		JAK1	1	65303615	65303787									chr1	78434636	78434827
	ENSG00000162434		JAK1	1	65304148	65304272									chr1	78435558	78435711
	ENSG00000162434		JAK1	1	65305286	65305478									chr1	78444523	78444725
	ENSG00000162434		JAK1	1	65306928	65307022									chr1	97915518	97915702
	ENSG00000162434		JAK1	1	65307134	65307284									chr1	97981294	97981466
	ENSG00000162434		JAK1	1	65309747	65309898									chr1	98164995	98165169
	ENSG00000162434		JAK1	1	65310437	65310572									chr1	98348785	98348971
	ENSG00000162434		JAK1	1	65311196	65311323									chr1	114357458	114357635
	ENSG00000162434		JAK1	1	65312332	65312419									chr1	114362124	114362293
	ENSG00000162434		JAK1	1	65313215	65313358									chr1	114367682	114367856
	ENSG00000162434		JAK1	1	65316487	65316593									chr1	114372166	114372338
	ENSG00000162434		JAK1	1	65321192	65321381									chr1	114372515	114372687
	ENSG00000162434		JAK1	1	65323339	65323462									chr1	114375650	114375772
	ENSG00000162434		JAK1	1	65325788	65325945									chr1	114376881	114377095
	ENSG00000162434		JAK1	1	65330470	65330655									chr1	114377482	114377657
	ENSG00000162434		JAK1	1	65332549	65332891									chr1	114380165	114381002
	ENSG00000162434		JAK1	1	65334994	65335157									chr1	114381103	114381280
	ENSG00000162434		JAK1	1	65339053	65339206									chr1	114391104	114391290
	ENSG00000162434		JAK1	1	65344708	65344831									chr1	114394586	114394766
	ENSG00000162434		JAK1	1	65348960	65349158									chr1	114397028	114397212
	ENSG00000162434		JAK1	1	65351942	65351947									chr1	114397483	114397702
	ENSG00000162613		FUBP1	1	78413199	78413237									chr1	114398937	114399079
	ENSG00000162613		FUBP1	1	78414451	78414459									chr1	114399072	114399294
	ENSG00000162613		FUBP1	1	78414558	78414599									chr1	114400280	114400457
	ENSG00000162613		FUBP1	1	78414840	78414985									chr1	114401048	114401221
	ENSG00000162613		FUBP1	1	78420940	78421014									chr1	114401561	114401736
	ENSG00000162613		FUBP1	1	78422257	78422385									chr1	114401924	114402115
	ENSG00000162613		FUBP1	1	78425869	78425948									chr1	114406774	114406875
	ENSG00000162613		FUBP1	1	78426029	78426180									chr1	114414102	114414288
	ENSG00000162613		FUBP1	1	78428455	78428615									chr1	115251107	115251295
	ENSG00000162613		FUBP1	1	78429259	78429400									chr1	115252139	115252384
	ENSG00000162613		FUBP1	1	78429747	78429847									chr1	115256372	115256630
	ENSG00000162613		FUBP1	1	78429939	78430041									chr1	115258623	115258808
	ENSG00000162613		FUBP1	1	78430331	78430432									chr1	118165443	118166684
	ENSG00000162613		FUBP1	1	78430555	78430653									chr1	120457881	120459338
	ENSG00000162613		FUBP1	1	78430753	78430915									chr1	120460235	120460424
	ENSG00000162613		FUBP1	1	78432378	78432435									chr1	120460983	120461209
	ENSG00000162613		FUBP1	1	78432568	78432639									chr1	120461884	120462257
	ENSG00000162613		FUBP1	1	78432733	78432782									chr1	120462804	120463054
	ENSG00000162613		FUBP1	1	78432733	78432785									chr1	120464283	120464457
	ENSG00000162613		FUBP1	1	78433311	78433350									chr1	120464811	120465104
	ENSG00000162613		FUBP1	1	78433849	78433887									chr1	120465208	120465433
	ENSG00000162613		FUBP1	1	78434706	78434768									chr1	120466212	120466626
	ENSG00000162613		FUBP1	1	78435609	78435699									chr1	120467877	120468442
	ENSG00000162613		FUBP1	1	78444569	78444688									chr1	120469071	120469246
	ENSG00000134242		PTPN22	1	114357527	114357591									chr1	120471548	120471869
	ENSG00000134242		PTPN22	1	114362170	114362276									chr1	120478048	120478262
	ENSG00000134242		PTPN22	1	114362199	114362276									chr1	120479854	120480126
	ENSG00000134242		PTPN22	1	114362205	114362276									chr1	120480430	120480667
	ENSG00000134242		PTPN22	1	114367764	114367794									chr1	120483127	120483414
	ENSG00000134242		PTPN22	1	114372214	114372329									chr1	120484101	120484409
	ENSG00000134242		PTPN22	1	114372571	114372651									chr1	120490998	120491225
	ENSG00000134242		PTPN22	1	114375733	114375760									chr1	120491581	120491776
	ENSG00000134242		PTPN22	1	114376931	114377061									chr1	120493300	120493492
	ENSG00000134242		PTPN22	1	114377532	114377615									chr1	120496117	120496346
	ENSG00000134242		PTPN22	1	114380212	114381029									chr1	120497616	120497885
	ENSG00000134242		PTPN22	1	114381166	114381242									chr1	120501967	120502153
	ENSG00000134242		PTPN22	1	114391162	114391248									chr1	120506150	120506447
	ENSG00000134242		PTPN22	1	114394649	114394726									chr1	120508025	120508225
	ENSG00000134242		PTPN22	1	114397093	114397159									chr1	120508953	120509143
	ENSG00000134242		PTPN22	1	114397093	114397110									chr1	120510009	120510268
	ENSG00000134242		PTPN22	1	114397121	114397159									chr1	120510653	120510896
	ENSG00000134242		PTPN22	1	114397529	114397671									chr1	120512088	120512405
	ENSG00000134242		PTPN22	1	114399004	114399063									chr1	120529536	120529743
	ENSG00000134242		PTPN22	1	114399170	114399241									chr1	120539236	120539416
	ENSG00000134242		PTPN22	1	114400360	114400398									chr1	120539570	120539985
	ENSG00000134242		PTPN22	1	114401100	114401195									chr1	120547901	120548241
	ENSG00000134242		PTPN22	1	114401624	114401700									chr1	120572470	120572623
	ENSG00000134242		PTPN22	1	114401974	114402082									chr1	120611883	120612053
	ENSG00000134242		PTPN22	1	114402076	114402082									chr1	150549804	150549982
	ENSG00000134242		PTPN22	1	114406820	114407004									chr1	150550672	150550996
	ENSG00000134242		PTPN22	1	114414159	114414245									chr1	150551278	150552041
	ENSG00000213281		NRAS	1	115251156	115251275									chr1	156785525	156785713
	ENSG00000213281		NRAS	1	115252190	115252349									chr1	156811825	156812019
	ENSG00000213281		NRAS	1	115256421	115256599									chr1	156830676	156830970
	ENSG00000213281		NRAS	1	115258671	115258781									chr1	156834085	156834266
	ENSG00000183508		FAM46C	1	118165491	118166666									chr1	156834459	156834643
	ENSG00000134250		NOTCH2	1	120457929	120459317									chr1	156836637	156836826
	ENSG00000134250		NOTCH2	1	120460288	120460385									chr1	156837850	156838076
	ENSG00000134250		NOTCH2	1	120461029	120461176									chr1	156838248	156838477
	ENSG00000134250		NOTCH2	1	120461935	120462236									chr1	156841366	156841583
	ENSG00000134250		NOTCH2	1	120462852	120463020									chr1	156843378	156843781
	ENSG00000134250		NOTCH2	1	120464336	120464432									chr1	156844084	156844273
	ENSG00000134250		NOTCH2	1	120464859	120465069									chr1	156844293	156844470
	ENSG00000134250		NOTCH2	1	120465259	120465401									chr1	156844649	156844834
	ENSG00000134250		NOTCH2	1	120466260	120466607									chr1	156845261	156845495
	ENSG00000134250		NOTCH2	1	120467928	120468433									chr1	156845814	156846040
	ENSG00000134250		NOTCH2	1	120469122	120469234									chr1	156846141	156846395
	ENSG00000134250		NOTCH2	1	120471599	120471835									chr1	156848863	156849176
	ENSG00000134250		NOTCH2	1	120478095	120478227									chr1	156849745	156849985
	ENSG00000134250		NOTCH2	1	120479905	120480089									chr1	156851203	156851463
	ENSG00000134250		NOTCH2	1	120480480	120480633									chr1	158906664	158906986
	ENSG00000134250		NOTCH2	1	120483178	120483379									chr1	158908141	158908363
	ENSG00000134250		NOTCH2	1	120484149	120484377									chr1	158908844	158909069
	ENSG00000134250		NOTCH2	1	120491037	120491189									chr1	158909143	158909377
	ENSG00000134250		NOTCH2	1	120491630	120491749									chr1	158911716	158912225
	ENSG00000134250		NOTCH2	1	120493347	120493460									chr1	158913529	158913805
	ENSG00000134250		NOTCH2	1	120496166	120496311									chr1	158914619	158914866
	ENSG00000134250		NOTCH2	1	120497663	120497855									chr1	158943386	158943590
	ENSG00000134250		NOTCH2	1	120502015	120502125									chr1	158946406	158946586
	ENSG00000134250		NOTCH2	1	120506197	120506430									chr1	161284109	161284292
	ENSG00000134250		NOTCH2	1	120508076	120508189									chr1	161293336	161293493
	ENSG00000134250		NOTCH2	1	120508999	120509112									chr1	161298140	161298318
	ENSG00000134250		NOTCH2	1	120510056	120510244									chr1	161309267	161309434
	ENSG00000134250		NOTCH2	1	120510700	120510855									chr1	161310313	161310495
	ENSG00000134250		NOTCH2	1	120512134	120512367									chr1	161326416	161326661
	ENSG00000134250		NOTCH2	1	120529583	120529705									chr1	161332098	161332357
	ENSG00000134250		NOTCH2	1	120539296	120539369									chr1	161479648	161479823
	ENSG00000134250		NOTCH2	1	120539620	120539955									chr1	161514446	161514622
	ENSG00000134250		NOTCH2	1	120547952	120548211									chr1	162688793	162688979
	ENSG00000134250		NOTCH2	1	120572529	120572610									chr1	162722835	162723024
	ENSG00000134250		NOTCH2	1	120572529	120572566									chr1	162724363	162724683
	ENSG00000134250		NOTCH2	1	120611948	120612020									chr1	162724900	162725127
	ENSG00000143384		MCL1	1	150549840	150549967									chr1	162725403	162725591
	ENSG00000143384		MCL1	1	150549851	150549967									chr1	162729535	162729802
	ENSG00000143384		MCL1	1	150550720	150550967									chr1	162730953	162731281
	ENSG00000143384		MCL1	1	150551319	150552006									chr1	162735726	162735902
	ENSG00000198400		NTRK1	1	156785622	156785630									chr1	162736968	162737184
	ENSG00000198400		NTRK1	1	156811873	156811985									chr1	162740045	162740505
	ENSG00000198400		NTRK1	1	156830727	156830938									chr1	162741763	162742075
	ENSG00000198400		NTRK1	1	156834146	156834220									chr1	162743211	162743421
	ENSG00000198400		NTRK1	1	156834520	156834591									chr1	162745391	162745653
	ENSG00000198400		NTRK1	1	156836702	156836770									chr1	162745878	162746194
	ENSG00000198400		NTRK1	1	156837896	156838041									chr1	162748319	162748540
	ENSG00000198400		NTRK1	1	156838297	156838439									chr1	162749861	162750070
	ENSG00000198400		NTRK1	1	156841415	156841547									chr1	175292442	175292639
	ENSG00000198400		NTRK1	1	156843425	156843751									chr1	175293444	175293690
	ENSG00000198400		NTRK1	1	156844175	156844192									chr1	175299164	175299411
	ENSG00000198400		NTRK1	1	156844363	156844418									chr1	175304797	175304962
	ENSG00000198400		NTRK1	1	156844698	156844800									chr1	175306614	175306851
	ENSG00000198400		NTRK1	1	156845312	156845458									chr1	175323476	175323693
	ENSG00000198400		NTRK1	1	156845312	156845365									chr1	175324593	175324793
	ENSG00000198400		NTRK1	1	156845863	156846002									chr1	175325404	175325632
	ENSG00000198400		NTRK1	1	156845872	156846002									chr1	175328699	175328899
	ENSG00000198400		NTRK1	1	156846192	156846364									chr1	175331749	175331975
	ENSG00000198400		NTRK1	1	156848914	156849154									chr1	175332793	175332999
	ENSG00000198400		NTRK1	1	156849791	156849949									chr1	175334096	175334450
	ENSG00000198400		NTRK1	1	156851249	156851434									chr1	175334962	175335301
	ENSG00000163564		PYHIN1	1	158906701	158906965									chr1	175336287	175336477
	ENSG00000163564		PYHIN1	1	158908187	158908332									chr1	175348640	175348914
	ENSG00000163564		PYHIN1	1	158908214	158908332									chr1	175355121	175355474
	ENSG00000163564		PYHIN1	1	158908870	158908910									chr1	175360376	175360598
	ENSG00000163564		PYHIN1	1	158908870	158909037									chr1	175362868	175363069
	ENSG00000163564		PYHIN1	1	158909193	158909351									chr1	175365632	175365984
	ENSG00000163564		PYHIN1	1	158911767	158912189									chr1	175372238	175372783
	ENSG00000163564		PYHIN1	1	158913580	158913768									chr1	175375306	175375867
	ENSG00000163564		PYHIN1	1	158914665	158914832									chr1	179076807	179078612
	ENSG00000163564		PYHIN1	1	158943437	158943556									chr1	179079366	179079620
	ENSG00000163564		PYHIN1	1	158946491	158946517									chr1	179079859	179080044
	ENSG00000143252		SDHC	1	161284196	161284215									chr1	179081392	179081566
	ENSG00000143252		SDHC	1	161293404	161293460									chr1	179083964	179084193
	ENSG00000143252		SDHC	1	161298186	161298287									chr1	179086426	179086678
	ENSG00000143252		SDHC	1	161309352	161309376									chr1	179087673	179087926
	ENSG00000143252		SDHC	1	161310384	161310445									chr1	179089271	179089444
	ENSG00000143252		SDHC	1	161326467	161326630									chr1	179090684	179091031
	ENSG00000143252		SDHC	1	161332119	161332223									chr1	179095466	179095839
	ENSG00000143252		SDHC	1	161332119	161332330									chr1	179100399	179100639
	ENSG00000162733		DDR2	1	162688854	162688935									chr1	179102379	179102561
	ENSG00000162733		DDR2	1	162722885	162722987									chr1	179112018	179112210
	ENSG00000162733		DDR2	1	162724414	162724618									chr1	179198330	179198566
	ENSG00000162733		DDR2	1	162724414	162724645									chr1	181452830	181453178
	ENSG00000162733		DDR2	1	162724946	162724972									chr1	181479567	181479749
	ENSG00000162733		DDR2	1	162724946	162725093									chr1	181480456	181480676
	ENSG00000162733		DDR2	1	162725454	162725559									chr1	181546856	181547031
	ENSG00000162733		DDR2	1	162729586	162729769									chr1	181548162	181548393
	ENSG00000162733		DDR2	1	162731001	162731244									chr1	181549681	181549949
	ENSG00000162733		DDR2	1	162735791	162735853									chr1	181620423	181620610
	ENSG00000162733		DDR2	1	162737019	162737149									chr1	181680104	181680239
	ENSG00000162733		DDR2	1	162737027	162737149									chr1	181684399	181684585
	ENSG00000162733		DDR2	1	162737080	162737149									chr1	181685121	181685303
	ENSG00000162733		DDR2	1	162740092	162740302									chr1	181686183	181686468
	ENSG00000162733		DDR2	1	162740092	162740469									chr1	181687140	181687339
	ENSG00000162733		DDR2	1	162741814	162742037									chr1	181688846	181689031
	ENSG00000162733		DDR2	1	162741814	162742046									chr1	181689294	181689501
	ENSG00000162733		DDR2	1	162743259	162743386									chr1	181689855	181690037
	ENSG00000162733		DDR2	1	162745442	162745633									chr1	181690843	181691045
	ENSG00000162733		DDR2	1	162745926	162746160									chr1	181693543	181693724
	ENSG00000162733		DDR2	1	162748370	162748519									chr1	181695152	181695327
	ENSG00000162733		DDR2	1	162749902	162750036									chr1	181700242	181700419
	ENSG00000116147		TNR	1	175292493	175292612									chr1	181701484	181702209
	ENSG00000116147		TNR	1	175293492	175293655									chr1	181702527	181702907
	ENSG00000116147		TNR	1	175299210	175299371									chr1	181705360	181705601
	ENSG00000116147		TNR	1	175304847	175304943									chr1	181706611	181706815
	ENSG00000116147		TNR	1	175306664	175306815									chr1	181707436	181707606
	ENSG00000116147		TNR	1	175323527	175323659									chr1	181708246	181708426
	ENSG00000116147		TNR	1	175324639	175324769									chr1	181714393	181714577
	ENSG00000116147		TNR	1	175325455	175325598									chr1	181719566	181719702
	ENSG00000116147		TNR	1	175328748	175328867									chr1	181721027	181721207
	ENSG00000116147		TNR	1	175331799	175331945									chr1	181721226	181721409
	ENSG00000116147		TNR	1	175332844	175332963									chr1	181724325	181724564
	ENSG00000116147		TNR	1	175334146	175334415									chr1	181725041	181725270
	ENSG00000116147		TNR	1	175335011	175335274									chr1	181726010	181726287
	ENSG00000116147		TNR	1	175336344	175336433									chr1	181727036	181727288
	ENSG00000116147		TNR	1	175348688	175348873									chr1	181727846	181728026
	ENSG00000116147		TNR	1	175355168	175355437									chr1	181731665	181731836
	ENSG00000116147		TNR	1	175360424	175360574									chr1	181732493	181732696
	ENSG00000116147		TNR	1	175362916	175363031									chr1	181735614	181735799
	ENSG00000116147		TNR	1	175365680	175365943									chr1	181740374	181740562
	ENSG00000116147		TNR	1	175372276	175372752									chr1	181741151	181741400
	ENSG00000116147		TNR	1	175375352	175375850									chr1	181745191	181745392
	ENSG00000116147		TNR	1	175375352	175375500									chr1	181748531	181748707
	ENSG00000143322		ABL2	1	179076853	179078576									chr1	181750515	181750682
	ENSG00000143322		ABL2	1	179076853	179078033									chr1	181752774	181752951
	ENSG00000143322		ABL2	1	179078343	179078576									chr1	181753749	181753927
	ENSG00000143322		ABL2	1	179079417	179079590									chr1	181754408	181754586
	ENSG00000143322		ABL2	1	179079940	179079980									chr1	181754798	181754982
	ENSG00000143322		ABL2	1	179081444	179081533									chr1	181759530	181759730
	ENSG00000143322		ABL2	1	179084013	179084165									chr1	181762751	181762967
	ENSG00000143322		ABL2	1	179086467	179086651									chr1	181763949	181764221
	ENSG00000143322		ABL2	1	179087722	179087899									chr1	181765753	181766028
	ENSG00000143322		ABL2	1	179089325	179089409									chr1	181767377	181768010
	ENSG00000143322		ABL2	1	179090730	179091002									chr1	182992801	182993298
	ENSG00000143322		ABL2	1	179095512	179095807									chr1	183072414	183072806
	ENSG00000143322		ABL2	1	179100446	179100616									chr1	183077360	183077574
	ENSG00000143322		ABL2	1	179102447	179102509									chr1	183079577	183079827
	ENSG00000143322		ABL2	1	179112068	179112179									chr1	183083616	183083887
	ENSG00000143322		ABL2	1	179198376	179198532									chr1	183084604	183084801
	ENSG00000198216		CACNA1E	1	181452881	181453146									chr1	183085664	183085850
	ENSG00000198216		CACNA1E	1	181453028	181453146									chr1	183085851	183086072
	ENSG00000198216		CACNA1E	1	181479613	181479718									chr1	183086409	183086616
	ENSG00000198216		CACNA1E	1	181480507	181480646									chr1	183086620	183086887
	ENSG00000198216		CACNA1E	1	181546902	181547005									chr1	183087122	183087314
	ENSG00000198216		CACNA1E	1	181548208	181548360									chr1	183090808	183091113
	ENSG00000198216		CACNA1E	1	181549731	181549912									chr1	183091148	183091418
	ENSG00000198216		CACNA1E	1	181620474	181620577									chr1	183093715	183094029
	ENSG00000198216		CACNA1E	1	181680090	181680205									chr1	183094481	183094715
	ENSG00000198216		CACNA1E	1	181684474	181684527									chr1	183095207	183095427
	ENSG00000198216		CACNA1E	1	181684482	181684527									chr1	183096315	183096570
	ENSG00000198216		CACNA1E	1	181685176	181685265									chr1	183097703	183097919
	ENSG00000198216		CACNA1E	1	181686229	181686438									chr1	183099428	183099718
	ENSG00000198216		CACNA1E	1	181687191	181687303									chr1	183100377	183100557
	ENSG00000198216		CACNA1E	1	181688887	181688999									chr1	183101488	183101708
	ENSG00000198216		CACNA1E	1	181689342	181689473									chr1	183102494	183102720
	ENSG00000198216		CACNA1E	1	181689919	181689991									chr1	183103749	183103979
	ENSG00000198216		CACNA1E	1	181690894	181691011									chr1	183104127	183104323
	ENSG00000198216		CACNA1E	1	181693606	181693673									chr1	183105472	183105739
	ENSG00000198216		CACNA1E	1	181695201	181695298									chr1	183106768	183106998
	ENSG00000198216		CACNA1E	1	181700311	181700367									chr1	183109492	183109667
	ENSG00000198216		CACNA1E	1	181701520	181702170									chr1	183111628	183111955
	ENSG00000198216		CACNA1E	1	181702573	181702886									chr1	190067101	190068299
	ENSG00000198216		CACNA1E	1	181705411	181705570									chr1	190129748	190130055
	ENSG00000198216		CACNA1E	1	181706661	181706790									chr1	190195166	190195479
	ENSG00000198216		CACNA1E	1	181707503	181707562									chr1	190203454	190203638
	ENSG00000198216		CACNA1E	1	181708283	181708389									chr1	190233949	190234221
	ENSG00000198216		CACNA1E	1	181714484	181714495									chr1	190250641	190250914
	ENSG00000198216		CACNA1E	1	181719612	181719623									chr1	190423736	190424061
	ENSG00000198216		CACNA1E	1	181721118	181721129									chr1	193091285	193091492
	ENSG00000198216		CACNA1E	1	181721279	181721375									chr1	193094195	193094378
	ENSG00000198216		CACNA1E	1	181724373	181724533									chr1	193099241	193099421
	ENSG00000198216		CACNA1E	1	181725092	181725229									chr1	193104456	193104632
	ENSG00000198216		CACNA1E	1	181726061	181726262									chr1	193104556	193104772
	ENSG00000198216		CACNA1E	1	181727083	181727247									chr1	193107163	193107336
	ENSG00000198216		CACNA1E	1	181727894	181728004									chr1	193110954	193111221
	ENSG00000198216		CACNA1E	1	181731710	181731793									chr1	193116945	193117134
	ENSG00000198216		CACNA1E	1	181732542	181732667									chr1	193119372	193119554
	ENSG00000198216		CACNA1E	1	181735682	181735747									chr1	193121446	193121627
	ENSG00000198216		CACNA1E	1	181740429	181740520									chr1	193172852	193173036
	ENSG00000198216		CACNA1E	1	181741202	181741367									chr1	193181113	193181295
	ENSG00000198216		CACNA1E	1	181745237	181745364									chr1	193181466	193181649
	ENSG00000198216		CACNA1E	1	181748579	181748675									chr1	193202072	193202318
	ENSG00000198216		CACNA1E	1	181750563	181750659									chr1	193205335	193205523
	ENSG00000198216		CACNA1E	1	181752815	181752920									chr1	193218814	193219031
	ENSG00000198216		CACNA1E	1	181753797	181753904									chr1	193219724	193219908
	ENSG00000198216		CACNA1E	1	181754454	181754554									chr1	204494594	204494760
	ENSG00000198216		CACNA1E	1	181754849	181754955									chr1	204495424	204495596
	ENSG00000198216		CACNA1E	1	181759581	181759692									chr1	204499761	204499974
	ENSG00000198216		CACNA1E	1	181762801	181762929									chr1	204501247	204501426
	ENSG00000198216		CACNA1E	1	181764000	181764180									chr1	204501822	204502005
	ENSG00000198216		CACNA1E	1	181765804	181765994									chr1	204505945	204506133
	ENSG00000198216		CACNA1E	1	181767428	181767970									chr1	204506493	204506671
	ENSG00000135862		LAMC1	1	182992852	182993269									chr1	204506983	204507156
	ENSG00000135862		LAMC1	1	183072463	183072767									chr1	204507291	204507469
	ENSG00000135862		LAMC1	1	183077411	183077541									chr1	204511866	204512102
	ENSG00000135862		LAMC1	1	183079623	183079789									chr1	204513612	204513845
	ENSG00000135862		LAMC1	1	183079654	183079766									chr1	204515867	204516040
	ENSG00000135862		LAMC1	1	183083666	183083854									chr1	204518193	204518520
	ENSG00000135862		LAMC1	1	183084655	183084772									chr1	204518525	204518826
	ENSG00000135862		LAMC1	1	183085712	183085810									chr1	204527688	204527869
	ENSG00000135862		LAMC1	1	183085902	183086038									chr1	206646518	206646699
	ENSG00000135862		LAMC1	1	183086455	183086577									chr1	206647627	206647841
	ENSG00000135862		LAMC1	1	183086669	183086858									chr1	206648162	206648366
	ENSG00000135862		LAMC1	1	183087169	183087281									chr1	206649473	206649743
	ENSG00000135862		LAMC1	1	183090858	183091079									chr1	206649974	206650212
	ENSG00000135862		LAMC1	1	183091198	183091386									chr1	206651045	206651235
	ENSG00000135862		LAMC1	1	183093766	183094011									chr1	206651453	206651714
	ENSG00000135862		LAMC1	1	183094532	183094685									chr1	206652240	206652504
	ENSG00000135862		LAMC1	1	183095255	183095397									chr1	206653144	206653324
	ENSG00000135862		LAMC1	1	183096361	183096539									chr1	206653289	206653499
	ENSG00000135862		LAMC1	1	183097729	183097885									chr1	206653735	206653922
	ENSG00000135862		LAMC1	1	183099479	183099684									chr1	206658275	206658453
	ENSG00000135862		LAMC1	1	183100434	183100513									chr1	206658485	206658676
	ENSG00000135862		LAMC1	1	183101535	183101672									chr1	206661193	206661374
	ENSG00000135862		LAMC1	1	183102541	183102685									chr1	206664070	206664248
	ENSG00000135862		LAMC1	1	183103795	183103944									chr1	206664932	206665117
	ENSG00000135862		LAMC1	1	183104177	183104291									chr1	206666306	206666492
	ENSG00000135862		LAMC1	1	183105521	183105720									chr1	206666549	206666734
	ENSG00000135862		LAMC1	1	183106804	183106962									chr1	206667212	206667373
	ENSG00000135862		LAMC1	1	183109539	183109638									chr1	206669365	206669554
	ENSG00000135862		LAMC1	1	183111669	183111925									chr1	215799070	215799252
	ENSG00000162670		FAM5C	1	190067148	190068264									chr1	215802108	215802412
	ENSG00000162670		FAM5C	1	190129798	190130020									chr1	215803469	215803650
	ENSG00000162670		FAM5C	1	190195212	190195448									chr1	215807751	215808063
	ENSG00000162670		FAM5C	1	190203502	190203607									chr1	215812441	215812624
	ENSG00000162670		FAM5C	1	190233995	190234185									chr1	215813854	215814105
	ENSG00000162670		FAM5C	1	190250690	190250880									chr1	215820818	215821104
	ENSG00000162670		FAM5C	1	190250690	190250729									chr1	215821819	215822142
	ENSG00000162670		FAM5C	1	190423785	190424020									chr1	215823888	215824173
	ENSG00000162670		FAM5C	1	190423785	190423905									chr1	215844268	215844673
	ENSG00000134371		CDC73	1	193091331	193091461									chr1	215847396	215848987
	ENSG00000134371		CDC73	1	193094242	193094347									chr1	215853440	215853751
	ENSG00000134371		CDC73	1	193099304	193099373									chr1	215901321	215901758
	ENSG00000134371		CDC73	1	193104521	193104583									chr1	215914666	215914889
	ENSG00000134371		CDC73	1	193104667	193104719									chr1	215916470	215916694
	ENSG00000134371		CDC73	1	193107215	193107303									chr1	215931926	215932116
	ENSG00000134371		CDC73	1	193110980	193111196									chr1	215932955	215933219
	ENSG00000134371		CDC73	1	193116997	193117095									chr1	215939977	215940168
	ENSG00000134371		CDC73	1	193119434	193119512									chr1	215953164	215953419
	ENSG00000134371		CDC73	1	193121510	193121574									chr1	215955333	215955564
	ENSG00000134371		CDC73	1	193172925	193172982									chr1	215956032	215956307
	ENSG00000134371		CDC73	1	193181195	193181230									chr1	215959962	215960253
	ENSG00000134371		CDC73	1	193181520	193181607									chr1	215963352	215963657
	ENSG00000134371		CDC73	1	193202123	193202284									chr1	215972203	215972506
	ENSG00000134371		CDC73	1	193205386	193205486									chr1	215987023	215987277
	ENSG00000134371		CDC73	1	193218860	193219001									chr1	215990292	215990571
	ENSG00000134371		CDC73	1	193219806	193219842									chr1	216011282	216011482
	ENSG00000198625		MDM4	1	204494647	204494724									chr1	216017590	216017877
	ENSG00000198625		MDM4	1	204495488	204495562									chr1	216019116	216019405
	ENSG00000198625		MDM4	1	204499812	204499945									chr1	216040303	216040537
	ENSG00000198625		MDM4	1	204501319	204501374									chr1	216051049	216051256
	ENSG00000198625		MDM4	1	204501897	204501947									chr1	216052057	216052470
	ENSG00000198625		MDM4	1	204506046	204506047									chr1	216061718	216062429
	ENSG00000198625		MDM4	1	204506558	204506625									chr1	216073366	216073591
	ENSG00000198625		MDM4	1	204507042	204507119									chr1	216074049	216074283
	ENSG00000198625		MDM4	1	204507337	204507436									chr1	216107907	216108165
	ENSG00000198625		MDM4	1	204507337	204507416									chr1	216138633	216138848
	ENSG00000198625		MDM4	1	204507349	204507436									chr1	216143921	216144157
	ENSG00000198625		MDM4	1	204511912	204512072									chr1	216166311	216166548
	ENSG00000198625		MDM4	1	204511917	204512072									chr1	216172180	216172428
	ENSG00000198625		MDM4	1	204513663	204513812									chr1	216173698	216173933
	ENSG00000198625		MDM4	1	204515925	204516005									chr1	216219726	216219968
	ENSG00000198625		MDM4	1	204518241	204518810									chr1	216221825	216222016
	ENSG00000198625		MDM4	1	204518241	204518322									chr1	216243397	216243665
	ENSG00000198625		MDM4	1	204518241	204518516									chr1	216246190	216246357
	ENSG00000198625		MDM4	1	204518394	204518810									chr1	216246391	216246657
	ENSG00000198625		MDM4	1	204527769	204527809									chr1	216251381	216251728
	ENSG00000143466		IKBKE	1	206646571	206646657									chr1	216256751	216256963
	ENSG00000143466		IKBKE	1	206647674	206647814									chr1	216257994	216258254
	ENSG00000143466		IKBKE	1	206648208	206648337									chr1	216260011	216260198
	ENSG00000143466		IKBKE	1	206648235	206648337									chr1	216262304	216262502
	ENSG00000143466		IKBKE	1	206649524	206649705									chr1	216270374	216270591
	ENSG00000143466		IKBKE	1	206650021	206650181									chr1	216348534	216348858
	ENSG00000143466		IKBKE	1	206651092	206651202									chr1	216363515	216363728
	ENSG00000143466		IKBKE	1	206651503	206651682									chr1	216369847	216370096
	ENSG00000143466		IKBKE	1	206652286	206652476									chr1	216371611	216371957
	ENSG00000143466		IKBKE	1	206653213	206653277									chr1	216372922	216373480
	ENSG00000143466		IKBKE	1	206653365	206653456									chr1	216380567	216380811
	ENSG00000143466		IKBKE	1	206653790	206653876									chr1	216390681	216390927
	ENSG00000143466		IKBKE	1	206658334	206658409									chr1	216405246	216405507
	ENSG00000143466		IKBKE	1	206658531	206658643									chr1	216419879	216420586
	ENSG00000143466		IKBKE	1	206661251	206661327									chr1	216424194	216424478
	ENSG00000143466		IKBKE	1	206664152	206664191									chr1	216462571	216462781
	ENSG00000143466		IKBKE	1	206664981	206665082									chr1	216465469	216465745
	ENSG00000143466		IKBKE	1	206666356	206666452									chr1	216495175	216495362
	ENSG00000143466		IKBKE	1	206666599	206666711									chr1	216496769	216497068
	ENSG00000143466		IKBKE	1	206667253	206667324									chr1	216497463	216497728
	ENSG00000143466		IKBKE	1	206669445	206669478									chr1	216498596	216498980
	ENSG00000042781		USH2A	1	215799123	215799212									chr1	216500865	216501054
	ENSG00000042781		USH2A	1	215802156	215802377									chr1	216538247	216538465
	ENSG00000042781		USH2A	1	215803531	215803602									chr1	216591830	216592048
	ENSG00000042781		USH2A	1	215807801	215808045									chr1	216595145	216595709
	ENSG00000042781		USH2A	1	215812497	215812580									chr1	226252032	226252123
	ENSG00000042781		USH2A	1	215813900	215814076									chr1	226252145	226252211
	ENSG00000042781		USH2A	1	215820864	215821072									chr1	226253308	226253392
	ENSG00000042781		USH2A	1	215821870	215822108									chr1	226253475	226253633
	ENSG00000042781		USH2A	1	215823934	215824143									chr1	226259001	226259074
	ENSG00000042781		USH2A	1	215844314	215844635									chr1	233463738	233464594
	ENSG00000042781		USH2A	1	215847442	215848958									chr1	233482142	233482401
	ENSG00000042781		USH2A	1	215853491	215853718									chr1	233489504	233489711
	ENSG00000042781		USH2A	1	215901372	215901726									chr1	233490532	233490785
	ENSG00000042781		USH2A	1	215914717	215914879									chr1	233497751	233498070
	ENSG00000042781		USH2A	1	215916519	215916677									chr1	233507735	233507982
	ENSG00000042781		USH2A	1	215931937	215932094									chr1	233511600	233511850
	ENSG00000042781		USH2A	1	215933002	215933185									chr1	233512123	233512306
	ENSG00000042781		USH2A	1	215940023	215940130									chr1	233514629	233515469
	ENSG00000042781		USH2A	1	215953185	215953383									chr1	233518010	233518470
	ENSG00000042781		USH2A	1	215955384	215955538									chr1	241661081	241661308
	ENSG00000042781		USH2A	1	215956080	215956277									chr1	241663691	241663914
	ENSG00000042781		USH2A	1	215960012	215960216									chr1	241665697	241665902
	ENSG00000042781		USH2A	1	215963401	215963624									chr1	241667296	241667559
	ENSG00000042781		USH2A	1	215972249	215972467									chr1	241669257	241669484
	ENSG00000042781		USH2A	1	215972249	215972461									chr1	241671855	241672119
	ENSG00000042781		USH2A	1	215987072	215987246									chr1	241675221	241675469
	ENSG00000042781		USH2A	1	215987078	215987246									chr1	241676857	241677042
	ENSG00000042781		USH2A	1	215990339	215990537									chr1	241680436	241680647
	ENSG00000042781		USH2A	1	216011333	216011445									chr1	241682844	241683050
	ENSG00000042781		USH2A	1	216017636	216017838									chr1	243662965	243663154
	ENSG00000042781		USH2A	1	216019166	216019375									chr1	243668495	243668684
	ENSG00000042781		USH2A	1	216040349	216040512									chr1	243675577	243675745
	ENSG00000042781		USH2A	1	216051100	216051222									chr1	243708757	243708943
	ENSG00000042781		USH2A	1	216052106	216052440									chr1	243715984	243716276
	ENSG00000042781		USH2A	1	216061768	216062396									chr1	243726973	243727179
	ENSG00000042781		USH2A	1	216073417	216073559									chr1	243736217	243736382
	ENSG00000042781		USH2A	1	216074097	216074247									chr1	243776909	243777055
	ENSG00000042781		USH2A	1	216107958	216108137									chr1	243778334	243778515
	ENSG00000042781		USH2A	1	216138659	216138821									chr1	243800862	243801062
	ENSG00000042781		USH2A	1	216143967	216144118									chr1	243809145	243809375
	ENSG00000042781		USH2A	1	216166362	216166509									chr1	243828025	243828204
	ENSG00000042781		USH2A	1	216172229	216172400									chr1	243858852	243859053
	ENSG00000042781		USH2A	1	216173745	216173904									chr1	244006348	244006535
	ENSG00000042781		USH2A	1	216219773	216219934									chr1	248801539	248802579
	ENSG00000042781		USH2A	1	216221876	216221989									chr2	1418127	1418312
	ENSG00000042781		USH2A	1	216243443	216243634									chr2	1426762	1426937
	ENSG00000042781		USH2A	1	216246231	216246311									chr2	1437164	1437415
	ENSG00000042781		USH2A	1	216246439	216246642									chr2	1439977	1440192
	ENSG00000042781		USH2A	1	216251431	216251704									chr2	1442558	1442687
	ENSG00000042781		USH2A	1	216256798	216256928									chr2	1457416	1457628
	ENSG00000042781		USH2A	1	216258040	216258219									chr2	1459802	1460083
	ENSG00000042781		USH2A	1	216260061	216260162									chr2	1480807	1481413
	ENSG00000042781		USH2A	1	216262355	216262481									chr2	1488318	1488657
	ENSG00000042781		USH2A	1	216270425	216270555									chr2	1491547	1491802
	ENSG00000042781		USH2A	1	216348580	216348824									chr2	1497523	1497844
	ENSG00000042781		USH2A	1	216348594	216348824									chr2	1499715	1500002
	ENSG00000042781		USH2A	1	216363565	216363709									chr2	1500316	1500565
	ENSG00000042781		USH2A	1	216369895	216370064									chr2	1507474	1507653
	ENSG00000042781		USH2A	1	216371657	216371926									chr2	1507669	1507886
	ENSG00000042781		USH2A	1	216372969	216373463									chr2	1520609	1520782
	ENSG00000042781		USH2A	1	216380615	216380773									chr2	1544315	1544726
	ENSG00000042781		USH2A	1	216390729	216390892									chr2	1546147	1546393
	ENSG00000042781		USH2A	1	216405295	216405478									chr2	1637928	1638126
	ENSG00000042781		USH2A	1	216419927	216420568									chr2	1639133	1639324
	ENSG00000042781		USH2A	1	216424245	216424440									chr2	1642577	1642785
	ENSG00000042781		USH2A	1	216462622	216462752									chr2	1643027	1643231
	ENSG00000042781		USH2A	1	216465517	216465712									chr2	1647092	1647383
	ENSG00000042781		USH2A	1	216495225	216495318									chr2	1648340	1648553
	ENSG00000042781		USH2A	1	216496816	216497037									chr2	1651898	1653480
	ENSG00000042781		USH2A	1	216497510	216497694									chr2	1657269	1657582
	ENSG00000042781		USH2A	1	216498647	216498941									chr2	1658126	1658315
	ENSG00000042781		USH2A	1	216500933	216500996									chr2	1664604	1664842
	ENSG00000042781		USH2A	1	216538295	216538427									chr2	1665793	1665987
	ENSG00000042781		USH2A	1	216591856	216592021									chr2	1667327	1667572
	ENSG00000042781		USH2A	1	216595194	216595678									chr2	1668679	1668879
	ENSG00000163041		H3F3A	1	226252053	226252180									chr2	1669940	1670276
	ENSG00000163041		H3F3A	1	226253357	226253510									chr2	1677364	1677622
	ENSG00000163041		H3F3A	1	226253357	226253600									chr2	1680648	1680848
	ENSG00000163041		H3F3A	1	226259052	226259180									chr2	1683915	1684165
	ENSG00000143674		MLK4	1	233463775	233464579									chr2	1687362	1687541
	ENSG00000143674		MLK4	1	233482188	233482368									chr2	1687786	1687945
	ENSG00000143674		MLK4	1	233489553	233489701									chr2	1691342	1691524
	ENSG00000143674		MLK4	1	233490582	233490757									chr2	1695635	1695817
	ENSG00000143674		MLK4	1	233497799	233498039									chr2	1696225	1696413
	ENSG00000143674		MLK4	1	233507784	233507944									chr2	1696772	1696952
	ENSG00000143674		MLK4	1	233507784	233507906									chr2	1747978	1748254
	ENSG00000143674		MLK4	1	233511649	233511812									chr2	16082150	16082997
	ENSG00000143674		MLK4	1	233511662	233511812									chr2	16085564	16086231
	ENSG00000143674		MLK4	1	233512176	233512273									chr2	17941164	17941400
	ENSG00000143674		MLK4	1	233514677	233515456									chr2	17942616	17942883
	ENSG00000143674		MLK4	1	233518051	233518457									chr2	17946118	17946361
	ENSG00000091483		FH	1	241661128	241661270									chr2	17947800	17947994
	ENSG00000091483		FH	1	241663737	241663890									chr2	17949944	17950121
	ENSG00000091483		FH	1	241665743	241665870									chr2	17952253	17952433
	ENSG00000091483		FH	1	241667342	241667545									chr2	17952432	17952591
	ENSG00000091483		FH	1	241669303	241669468									chr2	17953855	17954081
	ENSG00000091483		FH	1	241671903	241672085									chr2	17954280	17954460
	ENSG00000091483		FH	1	241675267	241675443									chr2	17954391	17954601
	ENSG00000091483		FH	1	241676903	241677013									chr2	17955517	17955694
	ENSG00000091483		FH	1	241680482	241680616									chr2	17959198	17959387
	ENSG00000091483		FH	1	241682891	241683022									chr2	17961199	17961409
	ENSG00000117020		AKT3	1	243663045	243663088									chr2	17961872	17963198
	ENSG00000117020		AKT3	1	243668551	243668636									chr2	25457102	25457317
	ENSG00000117020		AKT3	1	243675626	243675728									chr2	25458530	25458722
	ENSG00000117020		AKT3	1	243708812	243708899									chr2	25459743	25459926
	ENSG00000117020		AKT3	1	243716031	243716245									chr2	25461950	25462122
	ENSG00000117020		AKT3	1	243727022	243727150									chr2	25462273	25462458
	ENSG00000117020		AKT3	1	243736228	243736350									chr2	25463125	25463339
	ENSG00000117020		AKT3	1	243776973	243777041									chr2	25463457	25463627
	ENSG00000117020		AKT3	1	243778398	243778463									chr2	25464382	25464610
	ENSG00000117020		AKT3	1	243800913	243801044									chr2	25466713	25466887
	ENSG00000117020		AKT3	1	243809195	243809339									chr2	25466985	25467242
	ENSG00000117020		AKT3	1	243809207	243809339									chr2	25467363	25467552
	ENSG00000117020		AKT3	1	243828074	243828185									chr2	25468060	25468248
	ENSG00000117020		AKT3	1	243858893	243859018									chr2	25468812	25468994
	ENSG00000117020		AKT3	1	244006427	244006472									chr2	25468945	25469213
	ENSG00000177151		OR2T35	1	248801588	248802559									chr2	25469440	25469679
	ENSG00000115705		TPO	2	1418181	1418274									chr2	25469874	25470058
	ENSG00000115705		TPO	2	1426817	1426901									chr2	25470410	25470644
	ENSG00000115705		TPO	2	1437210	1437379									chr2	25470859	25471140
	ENSG00000115705		TPO	2	1437244	1437379									chr2	25472463	25472646
	ENSG00000115705		TPO	2	1440024	1440156									chr2	25474963	25475146
	ENSG00000115705		TPO	2	1442588	1442630									chr2	25497759	25497987
	ENSG00000115705		TPO	2	1457466	1457595									chr2	25498293	25498474
	ENSG00000115705		TPO	2	1457466	1457498									chr2	25505207	25505611
	ENSG00000115705		TPO	2	1459848	1460054									chr2	25522962	25523150
	ENSG00000115705		TPO	2	1480858	1481376									chr2	25536716	25536891
	ENSG00000115705		TPO	2	1488368	1488626									chr2	28117375	28117582
	ENSG00000115705		TPO	2	1488435	1488626									chr2	28152660	28152826
	ENSG00000115705		TPO	2	1488437	1488626									chr2	28210810	28210997
	ENSG00000115705		TPO	2	1491593	1491763									chr2	28248046	28248320
	ENSG00000115705		TPO	2	1497574	1497811									chr2	28268529	28268713
	ENSG00000115705		TPO	2	1499761	1499969									chr2	28352087	28352273
	ENSG00000115705		TPO	2	1500367	1500537									chr2	28455959	28456220
	ENSG00000115705		TPO	2	1507549	1507597									chr2	28460018	28460204
	ENSG00000115705		TPO	2	1507720	1507851									chr2	28464125	28464302
	ENSG00000115705		TPO	2	1520655	1520754									chr2	28467617	28467773
	ENSG00000115705		TPO	2	1544366	1544495									chr2	28521179	28521391
	ENSG00000115705		TPO	2	1544366	1544687									chr2	28532871	28533055
	ENSG00000115705		TPO	2	1546193	1546246									chr2	28550110	28550329
	ENSG00000115705		TPO	2	1546193	1546364									chr2	28561250	28561434
	ENSG00000130508		PXDN	2	1637976	1638095									chr2	29416040	29416818
	ENSG00000130508		PXDN	2	1639180	1639293									chr2	29419582	29419762
	ENSG00000130508		PXDN	2	1639290	1639293									chr2	29420357	29420579
	ENSG00000130508		PXDN	2	1642618	1642750									chr2	29429989	29430164
	ENSG00000130508		PXDN	2	1643074	1643194									chr2	29430814	29430998
	ENSG00000130508		PXDN	2	1647140	1647348									chr2	29432602	29432784
	ENSG00000130508		PXDN	2	1647140	1647243									chr2	29436799	29436981
	ENSG00000130508		PXDN	2	1648390	1648524									chr2	29443526	29443734
	ENSG00000130508		PXDN	2	1651944	1653447									chr2	29443803	29444121
	ENSG00000130508		PXDN	2	1657320	1657557									chr2	29445141	29445306
	ENSG00000130508		PXDN	2	1657400	1657557									chr2	29445329	29445513
	ENSG00000130508		PXDN	2	1658172	1658280									chr2	29446162	29446435
	ENSG00000130508		PXDN	2	1664653	1664809									chr2	29448281	29448463
	ENSG00000130508		PXDN	2	1665844	1665956									chr2	29449738	29449970
	ENSG00000130508		PXDN	2	1667377	1667535									chr2	29450392	29450574
	ENSG00000130508		PXDN	2	1668730	1668846									chr2	29451699	29451947
	ENSG00000130508		PXDN	2	1669986	1670258									chr2	29455122	29455348
	ENSG00000130508		PXDN	2	1677415	1677584									chr2	29456381	29456591
	ENSG00000130508		PXDN	2	1680699	1680816									chr2	29462499	29462723
	ENSG00000130508		PXDN	2	1680729	1680816									chr2	29473920	29474167
	ENSG00000130508		PXDN	2	1680802	1680816									chr2	29497915	29498126
	ENSG00000130508		PXDN	2	1683965	1684134									chr2	29498217	29498404
	ENSG00000130508		PXDN	2	1687428	1687499									chr2	29519703	29519949
	ENSG00000130508		PXDN	2	1687852	1687923									chr2	29541124	29541303
	ENSG00000130508		PXDN	2	1691404	1691475									chr2	29543569	29543786
	ENSG00000130508		PXDN	2	1695700	1695771									chr2	29551165	29551379
	ENSG00000130508		PXDN	2	1696301	1696342									chr2	29606547	29606752
	ENSG00000130508		PXDN	2	1696835	1696906									chr2	29754734	29755008
	ENSG00000130508		PXDN	2	1748028	1748227									chr2	29917667	29917911
	ENSG00000130508		PXDN	2	1748028	1748214									chr2	29940389	29940595
	ENSG00000134323		MYCN	2	16082187	16082976									chr2	30142838	30143557
	ENSG00000134323		MYCN	2	16085615	16086219									chr2	38298107	38298286
	ENSG00000178295		GEN1	2	17941211	17941371									chr2	47630280	47630572
	ENSG00000178295		GEN1	2	17942663	17942849									chr2	47635529	47635724
	ENSG00000178295		GEN1	2	17942663	17942781									chr2	47637212	47637545
	ENSG00000178295		GEN1	2	17946164	17946340									chr2	47639507	47639735
	ENSG00000178295		GEN1	2	17946164	17946194									chr2	47641361	47641569
	ENSG00000178295		GEN1	2	17947846	17947956									chr2	47643414	47643603
	ENSG00000178295		GEN1	2	17950005	17950078									chr2	47656845	47657099
	ENSG00000178295		GEN1	2	17952343	17952365									chr2	47672656	47672825
	ENSG00000178295		GEN1	2	17952463	17952554									chr2	47690119	47690329
	ENSG00000178295		GEN1	2	17953901	17954051									chr2	47693771	47693976
	ENSG00000178295		GEN1	2	17954363	17954399									chr2	47698053	47698234
	ENSG00000178295		GEN1	2	17954486	17954566									chr2	47702143	47702438
	ENSG00000178295		GEN1	2	17955538	17955668									chr2	47703457	47703746
	ENSG00000178295		GEN1	2	17959269	17959330									chr2	47705365	47705694
	ENSG00000178295		GEN1	2	17961245	17961388									chr2	47707789	47708041
	ENSG00000178295		GEN1	2	17961888	17963206									chr2	47709872	47710123
	ENSG00000178295		GEN1	2	17961888	17962037									chr2	47739396	47739603
	ENSG00000119772		DNMT3A	2	25457148	25457289									chr2	48010322	48010662
	ENSG00000119772		DNMT3A	2	25458576	25458694									chr2	48018019	48018291
	ENSG00000119772		DNMT3A	2	25459805	25459874									chr2	48022987	48023234
	ENSG00000119772		DNMT3A	2	25461999	25462084									chr2	48025704	48028318
	ENSG00000119772		DNMT3A	2	25462359	25462382									chr2	48030509	48030849
	ENSG00000119772		DNMT3A	2	25463171	25463319									chr2	48032000	48032201
	ENSG00000119772		DNMT3A	2	25463509	25463599									chr2	48032745	48032888
	ENSG00000119772		DNMT3A	2	25464431	25464576									chr2	48033297	48033531
	ENSG00000119772		DNMT3A	2	25466767	25466851									chr2	48033544	48033814
	ENSG00000119772		DNMT3A	2	25467024	25467207									chr2	48033902	48034042
	ENSG00000119772		DNMT3A	2	25467409	25467521									chr2	58386821	58386993
	ENSG00000119772		DNMT3A	2	25468122	25468201									chr2	58387181	58387363
	ENSG00000119772		DNMT3A	2	25468889	25468933									chr2	58388641	58388796
	ENSG00000119772		DNMT3A	2	25469029	25469178									chr2	58389942	58390122
	ENSG00000119772		DNMT3A	2	25469489	25469645									chr2	58390051	58390224
	ENSG00000119772		DNMT3A	2	25469920	25470027									chr2	58390514	58390696
	ENSG00000119772		DNMT3A	2	25470460	25470618									chr2	58392813	58393044
	ENSG00000119772		DNMT3A	2	25470906	25471121									chr2	58421290	58421469
	ENSG00000119772		DNMT3A	2	25470906	25471091									chr2	58425654	58425841
	ENSG00000119772		DNMT3A	2	25472526	25472593									chr2	58431217	58431399
	ENSG00000119772		DNMT3A	2	25475063	25475066									chr2	58449031	58449212
	ENSG00000119772		DNMT3A	2	25497810	25497956									chr2	58453845	58453979
	ENSG00000119772		DNMT3A	2	25498369	25498412									chr2	58456883	58457060
	ENSG00000119772		DNMT3A	2	25505257	25505580									chr2	58459118	58459302
	ENSG00000119772		DNMT3A	2	25505310	25505580									chr2	58468300	58468476
	ENSG00000119772		DNMT3A	2	25523008	25523112									chr2	60679651	60679830
	ENSG00000119772		DNMT3A	2	25536782	25536853									chr2	60687491	60688544
	ENSG00000158019		BRE	2	28117424	28117551									chr2	60688578	60689598
	ENSG00000158019		BRE	2	28152699	28152775									chr2	60695819	60695999
	ENSG00000158019		BRE	2	28210860	28210954									chr2	60773055	60773467
	ENSG00000158019		BRE	2	28248093	28248252									chr2	60780322	60780430
	ENSG00000158019		BRE	2	28248093	28248287									chr2	61108884	61109061
	ENSG00000158019		BRE	2	28268592	28268666									chr2	61118772	61118997
	ENSG00000158019		BRE	2	28352138	28352247									chr2	61121482	61121713
	ENSG00000158019		BRE	2	28456010	28456182									chr2	61128072	61128258
	ENSG00000158019		BRE	2	28460069	28460168									chr2	61143991	61144176
	ENSG00000158019		BRE	2	28464190	28464260									chr2	61145280	61145464
	ENSG00000158019		BRE	2	28467647	28467729									chr2	61145503	61145774
	ENSG00000158019		BRE	2	28521205	28521358									chr2	61147114	61147290
	ENSG00000158019		BRE	2	28532949	28532991									chr2	61147642	61147825
	ENSG00000158019		BRE	2	28550141	28550300									chr2	61148852	61149657
	ENSG00000158019		BRE	2	28561317	28561380									chr2	61705904	61706134
	ENSG00000171094		ALK	2	29416090	29416788									chr2	61708269	61708453
	ENSG00000171094		ALK	2	29416090	29416650									chr2	61709466	61709712
	ENSG00000171094		ALK	2	29419636	29419726									chr2	61710046	61710258
	ENSG00000171094		ALK	2	29420408	29420542									chr2	61711026	61711268
	ENSG00000171094		ALK	2	29430037	29430138									chr2	61712852	61713119
	ENSG00000171094		ALK	2	29430911	29430911									chr2	61715249	61715434
	ENSG00000171094		ALK	2	29432652	29432744									chr2	61715675	61715940
	ENSG00000171094		ALK	2	29436850	29436947									chr2	61717726	61717945
	ENSG00000171094		ALK	2	29443572	29443701									chr2	61719123	61719365
	ENSG00000171094		ALK	2	29443854	29444103									chr2	61719419	61719651
	ENSG00000171094		ALK	2	29445210	29445274									chr2	61719654	61719912
	ENSG00000171094		ALK	2	29445383	29445473									chr2	61720000	61720220
	ENSG00000171094		ALK	2	29446208	29446394									chr2	61720979	61721260
	ENSG00000171094		ALK	2	29446208	29446260									chr2	61722539	61722773
	ENSG00000171094		ALK	2	29448327	29448431									chr2	61723964	61724175
	ENSG00000171094		ALK	2	29449788	29449940									chr2	61725760	61725959
	ENSG00000171094		ALK	2	29450440	29450538									chr2	61725899	61726061
	ENSG00000171094		ALK	2	29451750	29451932									chr2	61726801	61727063
	ENSG00000171094		ALK	2	29455170	29455314									chr2	61729052	61729229
	ENSG00000171094		ALK	2	29456431	29456562									chr2	61729318	61729487
	ENSG00000171094		ALK	2	29462546	29462696									chr2	61749686	61749863
	ENSG00000171094		ALK	2	29473971	29474133									chr2	61753513	61753680
	ENSG00000171094		ALK	2	29497965	29498093									chr2	61760861	61761057
	ENSG00000171094		ALK	2	29498268	29498362									chr2	79750291	79750460
	ENSG00000171094		ALK	2	29519754	29519923									chr2	79878630	79878819
	ENSG00000171094		ALK	2	29541170	29541270									chr2	79914610	79914782
	ENSG00000171094		ALK	2	29543617	29543748									chr2	79971465	79971746
	ENSG00000171094		ALK	2	29551216	29551347									chr2	80085093	80085338
	ENSG00000171094		ALK	2	29606598	29606725									chr2	80096891	80097094
	ENSG00000171094		ALK	2	29754781	29754982									chr2	80101151	80101490
	ENSG00000171094		ALK	2	29917716	29917880									chr2	80136699	80136963
	ENSG00000171094		ALK	2	29940440	29940563									chr2	80540632	80540822
	ENSG00000171094		ALK	2	29940444	29940563									chr2	80555348	80555536
	ENSG00000171094		ALK	2	30142859	30143525									chr2	80620276	80620430
	ENSG00000095002		MSH2	2	47630331	47630541									chr2	80646553	80646761
	ENSG00000095002		MSH2	2	47630529	47630541									chr2	80772053	80772226
	ENSG00000095002		MSH2	2	47635540	47635694									chr2	80772981	80773229
	ENSG00000095002		MSH2	2	47637233	47637511									chr2	80782767	80783052
	ENSG00000095002		MSH2	2	47637233	47637485									chr2	80801239	80801481
	ENSG00000095002		MSH2	2	47639553	47639699									chr2	80808785	80808983
	ENSG00000095002		MSH2	2	47641408	47641557									chr2	80816381	80816642
	ENSG00000095002		MSH2	2	47643435	47643568									chr2	80831148	80831340
	ENSG00000095002		MSH2	2	47656881	47657080									chr2	80835258	80835480
	ENSG00000095002		MSH2	2	47672687	47672796									chr2	80846163	80846388
	ENSG00000095002		MSH2	2	47690170	47690293									chr2	80874664	80875027
	ENSG00000095002		MSH2	2	47693797	47693947									chr2	107423087	107423442
	ENSG00000095002		MSH2	2	47698104	47698201									chr2	107429641	107429724
	ENSG00000095002		MSH2	2	47702164	47702409									chr2	107446475	107446571
	ENSG00000095002		MSH2	2	47703506	47703710									chr2	107446576	107446711
	ENSG00000095002		MSH2	2	47705411	47705658									chr2	107448972	107449159
	ENSG00000095002		MSH2	2	47707835	47708010									chr2	107450457	107450639
	ENSG00000095002		MSH2	2	47709918	47710088									chr2	107459444	107460473
	ENSG00000095002		MSH2	2	47739442	47739573									chr2	128015124	128015326
	ENSG00000116062		MSH6	2	48010373	48010632									chr2	128016826	128017051
	ENSG00000116062		MSH6	2	48010373	48010609									chr2	128018757	128018952
	ENSG00000116062		MSH6	2	48018066	48018262									chr2	128028861	128029063
	ENSG00000116062		MSH6	2	48018103	48018262									chr2	128030392	128030574
	ENSG00000116062		MSH6	2	48023033	48023202									chr2	128036703	128036981
	ENSG00000116062		MSH6	2	48023033	48023087									chr2	128037975	128038242
	ENSG00000116062		MSH6	2	48023033	48023175									chr2	128044228	128044629
	ENSG00000116062		MSH6	2	48025750	48028294									chr2	128046185	128046469
	ENSG00000116062		MSH6	2	48025750	48025775									chr2	128046862	128047121
	ENSG00000116062		MSH6	2	48025750	48025766									chr2	128047214	128047433
	ENSG00000116062		MSH6	2	48025750	48025872									chr2	128047727	128047907
	ENSG00000116062		MSH6	2	48026029	48028294									chr2	128050135	128050452
	ENSG00000116062		MSH6	2	48030559	48030824									chr2	128051043	128051330
	ENSG00000116062		MSH6	2	48032049	48032166									chr2	128051393	128051696
	ENSG00000116062		MSH6	2	48032757	48032846									chr2	137639699	137639921
	ENSG00000116062		MSH6	2	48033343	48033497									chr2	137663923	137664105
	ENSG00000116062		MSH6	2	48033591	48033790									chr2	137748385	137748565
	ENSG00000116062		MSH6	2	48033918	48033999									chr2	137813944	137814829
	ENSG00000115392		FANCL	2	58386900	58386935									chr2	137852397	137852719
	ENSG00000115392		FANCL	2	58387243	58387314									chr2	137872663	137872894
	ENSG00000115392		FANCL	2	58387253	58387314									chr2	137917732	137917980
	ENSG00000115392		FANCL	2	58388657	58388773									chr2	137928290	137928546
	ENSG00000115392		FANCL	2	58388758	58388773									chr2	137988566	137988833
	ENSG00000115392		FANCL	2	58390001	58390082									chr2	137990419	137990726
	ENSG00000115392		FANCL	2	58390164	58390209									chr2	137999976	138000173
	ENSG00000115392		FANCL	2	58390569	58390652									chr2	138030067	138030256
	ENSG00000115392		FANCL	2	58390571	58390652									chr2	138033444	138033629
	ENSG00000115392		FANCL	2	58392859	58393009									chr2	138163133	138163412
	ENSG00000115392		FANCL	2	58393000	58393009									chr2	138169128	138169477
	ENSG00000115392		FANCL	2	58421364	58421408									chr2	138208364	138208629
	ENSG00000115392		FANCL	2	58425714	58425797									chr2	138236953	138237122
	ENSG00000115392		FANCL	2	58425729	58425797									chr2	138320740	138320954
	ENSG00000115392		FANCL	2	58431265	58431361									chr2	138329925	138330159
	ENSG00000115392		FANCL	2	58449077	58449177									chr2	138373699	138373920
	ENSG00000115392		FANCL	2	58453863	58453919									chr2	138375913	138376113
	ENSG00000115392		FANCL	2	58456949	58457009									chr2	138378129	138378327
	ENSG00000115392		FANCL	2	58459189	58459247									chr2	138400012	138400240
	ENSG00000115392		FANCL	2	58468353	58468448									chr2	138413024	138413272
	ENSG00000115392		FANCL	2	58468353	58468375									chr2	138414320	138414566
	ENSG00000115392		FANCL	2	58468353	58468446									chr2	138414583	138414771
	ENSG00000119866		BCL11A	2	60679700	60679801									chr2	138417175	138417357
	ENSG00000119866		BCL11A	2	60679710	60679801									chr2	138420907	138421177
	ENSG00000119866		BCL11A	2	60687539	60689559									chr2	138425288	138425464
	ENSG00000119866		BCL11A	2	60687665	60689559									chr2	138434038	138434221
	ENSG00000119866		BCL11A	2	60687817	60689559									chr2	140990709	140990916
	ENSG00000119866		BCL11A	2	60687817	60688879									chr2	140992308	140992489
	ENSG00000119866		BCL11A	2	60689417	60689559									chr2	140995675	140995896
	ENSG00000119866		BCL11A	2	60695867	60695968									chr2	140996956	140997142
	ENSG00000119866		BCL11A	2	60695867	60695897									chr2	141004594	141004777
	ENSG00000119866		BCL11A	2	60773106	60773435									chr2	141026789	141026983
	ENSG00000119866		BCL11A	2	60780351	60780405									chr2	141027760	141027951
	ENSG00000162924		REL	2	61108976	61108985									chr2	141031943	141032197
	ENSG00000162924		REL	2	61118818	61118960									chr2	141055326	141055573
	ENSG00000162924		REL	2	61121532	61121680									chr2	141072458	141072704
	ENSG00000162924		REL	2	61128127	61128218									chr2	141079485	141079686
	ENSG00000162924		REL	2	61144012	61144152									chr2	141081416	141081666
	ENSG00000162924		REL	2	61145326	61145430									chr2	141083285	141083476
	ENSG00000162924		REL	2	61145529	61145741									chr2	141091971	141092159
	ENSG00000162924		REL	2	61147176	61147244									chr2	141093137	141093438
	ENSG00000162924		REL	2	61147518	61147613									chr2	141108319	141108633
	ENSG00000162924		REL	2	61147709	61147777									chr2	141110476	141110667
	ENSG00000162924		REL	2	61148898	61149670									chr2	141113860	141114078
	ENSG00000082898		XPO1	2	61705955	61706101									chr2	141115497	141115723
	ENSG00000082898		XPO1	2	61708320	61708416									chr2	141116344	141116529
	ENSG00000082898		XPO1	2	61709515	61709674									chr2	141122184	141122373
	ENSG00000082898		XPO1	2	61710092	61710226									chr2	141128258	141128440
	ENSG00000082898		XPO1	2	61711072	61711240									chr2	141128701	141128892
	ENSG00000082898		XPO1	2	61712903	61713097									chr2	141130529	141130739
	ENSG00000082898		XPO1	2	61715300	61715406									chr2	141135698	141135889
	ENSG00000082898		XPO1	2	61715723	61715906									chr2	141143412	141143610
	ENSG00000082898		XPO1	2	61717777	61717911									chr2	141200023	141200225
	ENSG00000082898		XPO1	2	61719170	61719333									chr2	141201848	141202038
	ENSG00000082898		XPO1	2	61719460	61719616									chr2	141202086	141202285
	ENSG00000082898		XPO1	2	61719702	61719883									chr2	141208087	141208243
	ENSG00000082898		XPO1	2	61720050	61720188									chr2	141213977	141214201
	ENSG00000082898		XPO1	2	61721029	61721226									chr2	141214985	141215257
	ENSG00000082898		XPO1	2	61722590	61722748									chr2	141232658	141232936
	ENSG00000082898		XPO1	2	61724014	61724142									chr2	141242866	141243122
	ENSG00000082898		XPO1	2	61725808	61725927									chr2	141245136	141245342
	ENSG00000082898		XPO1	2	61726000	61726048									chr2	141250118	141250302
	ENSG00000082898		XPO1	2	61726848	61727029									chr2	141253094	141253354
	ENSG00000082898		XPO1	2	61726900	61727029									chr2	141259210	141259459
	ENSG00000082898		XPO1	2	61726983	61727029									chr2	141260482	141260710
	ENSG00000082898		XPO1	2	61729131	61729175									chr2	141264314	141264525
	ENSG00000082898		XPO1	2	61729141	61729175									chr2	141267448	141267663
	ENSG00000082898		XPO1	2	61729384	61729445									chr2	141272173	141272361
	ENSG00000082898		XPO1	2	61749746	61749818									chr2	141274410	141274608
	ENSG00000082898		XPO1	2	61749761	61749818									chr2	141283367	141283596
	ENSG00000082898		XPO1	2	61749765	61749818									chr2	141283759	141283949
	ENSG00000082898		XPO1	2	61753534	61753656									chr2	141291542	141291736
	ENSG00000082898		XPO1	2	61753555	61753656									chr2	141294102	141294292
	ENSG00000082898		XPO1	2	61753555	61753653									chr2	141298496	141298702
	ENSG00000082898		XPO1	2	61753597	61753656									chr2	141299301	141299566
	ENSG00000082898		XPO1	2	61753606	61753656									chr2	141356154	141356437
	ENSG00000082898		XPO1	2	61760907	61761032									chr2	141358973	141359231
	ENSG00000066032		CTNNA2	2	79750339	79750435									chr2	141457773	141458215
	ENSG00000066032		CTNNA2	2	79878678	79878784									chr2	141459239	141459451
	ENSG00000066032		CTNNA2	2	79878683	79878784									chr2	141459659	141459895
	ENSG00000066032		CTNNA2	2	79914690	79914722									chr2	141459945	141460149
	ENSG00000066032		CTNNA2	2	79971513	79971708									chr2	141473496	141473705
	ENSG00000066032		CTNNA2	2	79971513	79971609									chr2	141474203	141474416
	ENSG00000066032		CTNNA2	2	80085139	80085305									chr2	141526736	141526945
	ENSG00000066032		CTNNA2	2	80085139	80085192									chr2	141528401	141528606
	ENSG00000066032		CTNNA2	2	80096942	80097061									chr2	141533620	141533834
	ENSG00000066032		CTNNA2	2	80101202	80101468									chr2	141571180	141571396
	ENSG00000066032		CTNNA2	2	80136720	80136923									chr2	141597511	141597688
	ENSG00000066032		CTNNA2	2	80540687	80540779									chr2	141598466	141598687
	ENSG00000066032		CTNNA2	2	80555424	80555474									chr2	141607622	141607912
	ENSG00000066032		CTNNA2	2	80620336	80620416									chr2	141609185	141609384
	ENSG00000066032		CTNNA2	2	80646574	80646726									chr2	141625113	141625433
	ENSG00000066032		CTNNA2	2	80772107	80772199									chr2	141625637	141625845
	ENSG00000066032		CTNNA2	2	80773032	80773188									chr2	141641340	141641627
	ENSG00000066032		CTNNA2	2	80782818	80783018									chr2	141643657	141643934
	ENSG00000066032		CTNNA2	2	80782818	80782853									chr2	141660440	141660767
	ENSG00000066032		CTNNA2	2	80801288	80801439									chr2	141665395	141665682
	ENSG00000066032		CTNNA2	2	80808831	80808944									chr2	141680488	141680749
	ENSG00000066032		CTNNA2	2	80816429	80816610									chr2	141707755	141708009
	ENSG00000066032		CTNNA2	2	80831199	80831304									chr2	141709368	141709552
	ENSG00000066032		CTNNA2	2	80835309	80835443									chr2	141739678	141739873
	ENSG00000066032		CTNNA2	2	80846210	80846353									chr2	141747050	141747260
	ENSG00000066032		CTNNA2	2	80874710	80874997									chr2	141751515	141751740
	ENSG00000144057		ST6GAL2	2	107423134	107423405									chr2	141762854	141763049
	ENSG00000144057		ST6GAL2	2	107429598	107429680									chr2	141771079	141771345
	ENSG00000144057		ST6GAL2	2	107446522	107446696									chr2	141773219	141773508
	ENSG00000144057		ST6GAL2	2	107446522	107446535									chr2	141777445	141777706
	ENSG00000144057		ST6GAL2	2	107449021	107449122									chr2	141806504	141806825
	ENSG00000144057		ST6GAL2	2	107450505	107450602									chr2	141812636	141812858
	ENSG00000144057		ST6GAL2	2	107459491	107460433									chr2	141816403	141816653
	ENSG00000144057		ST6GAL2	2	107460330	107460433									chr2	141819574	141819875
	ENSG00000163161		ERCC3	2	128015172	128015303									chr2	141945944	141946184
	ENSG00000163161		ERCC3	2	128016872	128017024									chr2	141986705	141987043
	ENSG00000163161		ERCC3	2	128018804	128018922									chr2	142004746	142004961
	ENSG00000163161		ERCC3	2	128028912	128029029									chr2	142012043	142012237
	ENSG00000163161		ERCC3	2	128030441	128030537									chr2	142237914	142238136
	ENSG00000163161		ERCC3	2	128036749	128036951									chr2	142567797	142568007
	ENSG00000163161		ERCC3	2	128038023	128038207									chr2	142888156	142888341
	ENSG00000163161		ERCC3	2	128044279	128044593									chr2	148602652	148602836
	ENSG00000163161		ERCC3	2	128046236	128046440									chr2	148653824	148654105
	ENSG00000163161		ERCC3	2	128046249	128046440									chr2	148656991	148657171
	ENSG00000163161		ERCC3	2	128046913	128047077									chr2	148657262	148657497
	ENSG00000163161		ERCC3	2	128046913	128047095									chr2	148672739	148672912
	ENSG00000163161		ERCC3	2	128047265	128047400									chr2	148674806	148675024
	ENSG00000163161		ERCC3	2	128047800	128047849									chr2	148675969	148676188
	ENSG00000163161		ERCC3	2	128047800	128047851									chr2	148677749	148677944
	ENSG00000163161		ERCC3	2	128050186	128050422									chr2	148680492	148680703
	ENSG00000163161		ERCC3	2	128051089	128051294									chr2	148683552	148683761
	ENSG00000163161		ERCC3	2	128051089	128051130									chr2	148684600	148684877
	ENSG00000163161		ERCC3	2	128051442	128051657									chr2	160176725	160176958
	ENSG00000163161		ERCC3	2	128051630	128051657									chr2	160181281	160181497
	ENSG00000144229		THSD7B	2	137639749	137639887									chr2	160182113	160182441
	ENSG00000144229		THSD7B	2	137664018	137664031									chr2	160189015	160189224
	ENSG00000144229		THSD7B	2	137748462	137748507									chr2	160193403	160193625
	ENSG00000144229		THSD7B	2	137813990	137814800									chr2	160193923	160194301
	ENSG00000144229		THSD7B	2	137814274	137814800									chr2	160203951	160204177
	ENSG00000144229		THSD7B	2	137852443	137852691									chr2	160205153	160205378
	ENSG00000144229		THSD7B	2	137872694	137872863									chr2	160205468	160205820
	ENSG00000144229		THSD7B	2	137872694	137872730									chr2	160206169	160206851
	ENSG00000144229		THSD7B	2	137917783	137917938									chr2	160229510	160229731
	ENSG00000144229		THSD7B	2	137928311	137928508									chr2	160231137	160231318
	ENSG00000144229		THSD7B	2	137988614	137988805									chr2	160239019	160239345
	ENSG00000144229		THSD7B	2	137990469	137990703									chr2	160240058	160240228
	ENSG00000144229		THSD7B	2	138000027	138000142									chr2	160241619	160241912
	ENSG00000144229		THSD7B	2	138030103	138030232									chr2	160242843	160243133
	ENSG00000144229		THSD7B	2	138033493	138033596									chr2	160245810	160246028
	ENSG00000144229		THSD7B	2	138163183	138163377									chr2	160252214	160252398
	ENSG00000144229		THSD7B	2	138169179	138169442									chr2	160253499	160253680
	ENSG00000144229		THSD7B	2	138208415	138208593									chr2	160253777	160253958
	ENSG00000144229		THSD7B	2	138237045	138237053									chr2	160255296	160255397
	ENSG00000144229		THSD7B	2	138320791	138320924									chr2	160257046	160257224
	ENSG00000144229		THSD7B	2	138329976	138330126									chr2	160261294	160261474
	ENSG00000144229		THSD7B	2	138373745	138373886									chr2	160261479	160261660
	ENSG00000144229		THSD7B	2	138375962	138376077									chr2	160268796	160269078
	ENSG00000144229		THSD7B	2	138378179	138378296									chr2	160284406	160284587
	ENSG00000144229		THSD7B	2	138400058	138400203									chr2	160284772	160284962
	ENSG00000144229		THSD7B	2	138413071	138413230									chr2	160285680	160285821
	ENSG00000144229		THSD7B	2	138414366	138414539									chr2	160287348	160287705
	ENSG00000144229		THSD7B	2	138414635	138414730									chr2	160289247	160289897
	ENSG00000144229		THSD7B	2	138414665	138414730									chr2	160294788	160295240
	ENSG00000144229		THSD7B	2	138417234	138417316									chr2	160295472	160295754
	ENSG00000144229		THSD7B	2	138420953	138421145									chr2	160303247	160303504
	ENSG00000144229		THSD7B	2	138420953	138420992									chr2	160304707	160304955
	ENSG00000144229		THSD7B	2	138425344	138425431									chr2	160310073	160310344
	ENSG00000144229		THSD7B	2	138434094	138434175									chr2	160335040	160335266
	ENSG00000168702		LRP1B	2	140990755	140990895									chr2	170010889	170011071
	ENSG00000168702		LRP1B	2	140992355	140992453									chr2	170683967	170684596
	ENSG00000168702		LRP1B	2	140995721	140995865									chr2	170728725	170728917
	ENSG00000168702		LRP1B	2	140995751	140995865									chr2	170732285	170732489
	ENSG00000168702		LRP1B	2	140997011	140997101									chr2	170733953	170734181
	ENSG00000168702		LRP1B	2	141004655	141004731									chr2	170734959	170735131
	ENSG00000168702		LRP1B	2	141026837	141026950									chr2	170747607	170747755
	ENSG00000168702		LRP1B	2	141027811	141027915									chr2	170751643	170751857
	ENSG00000168702		LRP1B	2	141031993	141032167									chr2	170752971	170753272
	ENSG00000168702		LRP1B	2	141055377	141055538									chr2	170761577	170761831
	ENSG00000168702		LRP1B	2	141072504	141072668									chr2	170762494	170762707
	ENSG00000168702		LRP1B	2	141079532	141079657									chr2	170770522	170770690
	ENSG00000168702		LRP1B	2	141081462	141081635									chr2	170780374	170780539
	ENSG00000168702		LRP1B	2	141083331	141083447									chr2	170780542	170780723
	ENSG00000168702		LRP1B	2	141092022	141092128									chr2	170782082	170782292
	ENSG00000168702		LRP1B	2	141093184	141093407									chr2	170783127	170783300
	ENSG00000168702		LRP1B	2	141108366	141108607									chr2	170783307	170783504
	ENSG00000168702		LRP1B	2	141110522	141110641									chr2	170783777	170783959
	ENSG00000168702		LRP1B	2	141113911	141114045									chr2	170785191	170785416
	ENSG00000168702		LRP1B	2	141115548	141115685									chr2	170789373	170789556
	ENSG00000168702		LRP1B	2	141115548	141115637									chr2	170798987	170799181
	ENSG00000168702		LRP1B	2	141116390	141116515									chr2	170802752	170802927
	ENSG00000168702		LRP1B	2	141122230	141122352									chr2	170804036	170804252
	ENSG00000168702		LRP1B	2	141128279	141128411									chr2	170806064	170806559
	ENSG00000168702		LRP1B	2	141128748	141128854									chr2	170814891	170815076
	ENSG00000168702		LRP1B	2	141130577	141130706									chr2	170820842	170821022
	ENSG00000168702		LRP1B	2	141135749	141135855									chr2	170821327	170821514
	ENSG00000168702		LRP1B	2	141143462	141143578									chr2	170843108	170843336
	ENSG00000168702		LRP1B	2	141200073	141200192									chr2	170850782	170850996
	ENSG00000168702		LRP1B	2	141201899	141202018									chr2	170857766	170857940
	ENSG00000168702		LRP1B	2	141202132	141202248									chr2	170863449	170863750
	ENSG00000168702		LRP1B	2	141208137	141208230									chr2	170865268	170865486
	ENSG00000168702		LRP1B	2	141214024	141214172									chr2	170870300	170870517
	ENSG00000168702		LRP1B	2	141215032	141215220									chr2	170871734	170871910
	ENSG00000168702		LRP1B	2	141232707	141232906									chr2	170873285	170873463
	ENSG00000168702		LRP1B	2	141242912	141243093									chr2	170885810	170885989
	ENSG00000168702		LRP1B	2	141245186	141245308									chr2	170897346	170897530
	ENSG00000168702		LRP1B	2	141250177	141250262									chr2	170911924	170912120
	ENSG00000168702		LRP1B	2	141253134	141253317									chr2	170917543	170917724
	ENSG00000168702		LRP1B	2	141259256	141259443									chr2	170917782	170917981
	ENSG00000168702		LRP1B	2	141260532	141260672									chr2	170929890	170930152
	ENSG00000168702		LRP1B	2	141264365	141264487									chr2	170936273	170936560
	ENSG00000168702		LRP1B	2	141267497	141267625									chr2	170937039	170937225
	ENSG00000168702		LRP1B	2	141272222	141272341									chr2	170938215	170938387
	ENSG00000168702		LRP1B	2	141274458	141274580									chr2	173420833	173421102
	ENSG00000168702		LRP1B	2	141283413	141283562									chr2	173423386	173423613
	ENSG00000168702		LRP1B	2	141283806	141283919									chr2	173426887	173427066
	ENSG00000168702		LRP1B	2	141291590	141291709									chr2	173427447	173427583
	ENSG00000168702		LRP1B	2	141294150	141294278									chr2	173428686	173428863
	ENSG00000168702		LRP1B	2	141298542	141298667									chr2	173429185	173429454
	ENSG00000168702		LRP1B	2	141299348	141299540									chr2	173429654	173429834
	ENSG00000168702		LRP1B	2	141356200	141356404									chr2	173431561	173431698
	ENSG00000168702		LRP1B	2	141359019	141359208									chr2	173433406	173433589
	ENSG00000168702		LRP1B	2	141457819	141458190									chr2	173435407	173435582
	ENSG00000168702		LRP1B	2	141459290	141459414									chr2	173450959	173451144
	ENSG00000168702		LRP1B	2	141459710	141459861									chr2	173457612	173457805
	ENSG00000168702		LRP1B	2	141459996	141460122									chr2	173460511	173460733
	ENSG00000168702		LRP1B	2	141473542	141473671									chr2	178095467	178096770
	ENSG00000168702		LRP1B	2	141474251	141474385									chr2	178097123	178097345
	ENSG00000168702		LRP1B	2	141526782	141526913									chr2	178097856	178098100
	ENSG00000168702		LRP1B	2	141528450	141528575									chr2	178098685	178099026
	ENSG00000168702		LRP1B	2	141533667	141533807									chr2	178129182	178129368
	ENSG00000168702		LRP1B	2	141571226	141571375									chr2	179391698	179392063
	ENSG00000168702		LRP1B	2	141597560	141597654									chr2	179392127	179392509
	ENSG00000168702		LRP1B	2	141598487	141598661									chr2	179392953	179393173
	ENSG00000168702		LRP1B	2	141607671	141607898									chr2	179393219	179393975
	ENSG00000168702		LRP1B	2	141607700	141607898									chr2	179394641	179394879
	ENSG00000168702		LRP1B	2	141609221	141609352									chr2	179394922	179399816
	ENSG00000168702		LRP1B	2	141625159	141625403									chr2	179399827	179400593
	ENSG00000168702		LRP1B	2	141625668	141625832									chr2	179400693	179401318
	ENSG00000168702		LRP1B	2	141641386	141641590									chr2	179401615	179401995
	ENSG00000168702		LRP1B	2	141643707	141643904									chr2	179402053	179402657
	ENSG00000168702		LRP1B	2	141660489	141660734									chr2	179403236	179403575
	ENSG00000168702		LRP1B	2	141665446	141665646									chr2	179403635	179404011
	ENSG00000168702		LRP1B	2	141680534	141680716									chr2	179404061	179404702
	ENSG00000168702		LRP1B	2	141707804	141707971									chr2	179404745	179405128
	ENSG00000168702		LRP1B	2	141709429	141709509									chr2	179405962	179406335
	ENSG00000168702		LRP1B	2	141739729	141739845									chr2	179406940	179407323
	ENSG00000168702		LRP1B	2	141747101	141747226									chr2	179407338	179407707
	ENSG00000168702		LRP1B	2	141751564	141751704									chr2	179407770	179408321
	ENSG00000168702		LRP1B	2	141762904	141763026									chr2	179408325	179408410
	ENSG00000168702		LRP1B	2	141771125	141771314									chr2	179408514	179408864
	ENSG00000168702		LRP1B	2	141773265	141773484									chr2	179408891	179409249
	ENSG00000168702		LRP1B	2	141777491	141777671									chr2	179410066	179410442
	ENSG00000168702		LRP1B	2	141806555	141806791									chr2	179410501	179410881
	ENSG00000168702		LRP1B	2	141812685	141812828									chr2	179410892	179411251
	ENSG00000168702		LRP1B	2	141816452	141816623									chr2	179411291	179411665
	ENSG00000168702		LRP1B	2	141819620	141819842									chr2	179411683	179411976
	ENSG00000168702		LRP1B	2	141945990	141946152									chr2	179411982	179412064
	ENSG00000168702		LRP1B	2	141986752	141987009									chr2	179412088	179414212
	ENSG00000168702		LRP1B	2	142004795	142004923									chr2	179414250	179414626
	ENSG00000168702		LRP1B	2	142012091	142012210									chr2	179414667	179415025
	ENSG00000168702		LRP1B	2	142237965	142238102									chr2	179415648	179416005
	ENSG00000168702		LRP1B	2	142567848	142567970									chr2	179416306	179418156
	ENSG00000168702		LRP1B	2	142888217	142888298									chr2	179418181	179418566
	ENSG00000121989		ACVR2A	2	148602722	148602776									chr2	179418600	179418969
	ENSG00000121989		ACVR2A	2	148653870	148654077									chr2	179419134	179419512
	ENSG00000121989		ACVR2A	2	148657027	148657136									chr2	179419554	179419904
	ENSG00000121989		ACVR2A	2	148657088	148657136									chr2	179421526	179421888
	ENSG00000121989		ACVR2A	2	148657313	148657467									chr2	179421933	179422310
	ENSG00000121989		ACVR2A	2	148672760	148672903									chr2	179422329	179422996
	ENSG00000121989		ACVR2A	2	148674852	148674995									chr2	179423019	179423388
	ENSG00000121989		ACVR2A	2	148676016	148676161									chr2	179424000	179441158
	ENSG00000121989		ACVR2A	2	148677799	148677913									chr2	179441205	179441558
	ENSG00000121989		ACVR2A	2	148680542	148680680									chr2	179441604	179442261
	ENSG00000121989		ACVR2A	2	148683600	148683730									chr2	179442308	179442647
	ENSG00000121989		ACVR2A	2	148684649	148684843									chr2	179442664	179442945
	ENSG00000123636		BAZ2B	2	160176776	160176929									chr2	179443291	179443479
	ENSG00000123636		BAZ2B	2	160181322	160181465									chr2	179443485	179444102
	ENSG00000123636		BAZ2B	2	160182164	160182429									chr2	179444239	179444591
	ENSG00000123636		BAZ2B	2	160189051	160189197									chr2	179444616	179444989
	ENSG00000123636		BAZ2B	2	160193453	160193588									chr2	179445008	179445366
	ENSG00000123636		BAZ2B	2	160193471	160193588									chr2	179446176	179446558
	ENSG00000123636		BAZ2B	2	160193973	160194283									chr2	179446585	179446960
	ENSG00000123636		BAZ2B	2	160194078	160194283									chr2	179446987	179447356
	ENSG00000123636		BAZ2B	2	160203997	160204157									chr2	179447621	179447982
	ENSG00000123636		BAZ2B	2	160203997	160204104									chr2	179448287	179448669
	ENSG00000123636		BAZ2B	2	160205189	160205344									chr2	179448976	179449310
	ENSG00000123636		BAZ2B	2	160205518	160205791									chr2	179449355	179449726
	ENSG00000123636		BAZ2B	2	160206219	160206868									chr2	179449751	179450102
	ENSG00000123636		BAZ2B	2	160229556	160229700									chr2	179451191	179451567
	ENSG00000123636		BAZ2B	2	160231202	160231264									chr2	179451796	179452159
	ENSG00000123636		BAZ2B	2	160239070	160239313									chr2	179452196	179452526
	ENSG00000123636		BAZ2B	2	160240117	160240191									chr2	179452585	179452968
	ENSG00000123636		BAZ2B	2	160241666	160241880									chr2	179453216	179456220
	ENSG00000123636		BAZ2B	2	160242864	160243118									chr2	179456280	179456651
	ENSG00000123636		BAZ2B	2	160242885	160243118									chr2	179456669	179457038
	ENSG00000123636		BAZ2B	2	160245856	160245996									chr2	179457060	179457413
	ENSG00000123636		BAZ2B	2	160252280	160252345									chr2	179457451	179457815
	ENSG00000123636		BAZ2B	2	160253585	160253611									chr2	179457852	179458222
	ENSG00000123636		BAZ2B	2	160253856	160253900									chr2	179458248	179458603
	ENSG00000123636		BAZ2B	2	160255340	160255405									chr2	179458637	179459002
	ENSG00000123636		BAZ2B	2	160257110	160257175									chr2	179459035	179459406
	ENSG00000123636		BAZ2B	2	160257110	160257161									chr2	179460218	179460568
	ENSG00000123636		BAZ2B	2	160261360	160261421									chr2	179462219	179462577
	ENSG00000123636		BAZ2B	2	160261533	160261625									chr2	179462587	179462816
	ENSG00000123636		BAZ2B	2	160268846	160269056									chr2	179463187	179463417
	ENSG00000123636		BAZ2B	2	160268943	160269056									chr2	179463435	179463825
	ENSG00000123636		BAZ2B	2	160284452	160284553									chr2	179463843	179464199
	ENSG00000123636		BAZ2B	2	160284822	160284930									chr2	179464233	179464613
	ENSG00000123636		BAZ2B	2	160285711	160285771									chr2	179465533	179465932
	ENSG00000123636		BAZ2B	2	160287374	160287667									chr2	179465964	179466313
	ENSG00000123636		BAZ2B	2	160289268	160289874									chr2	179466339	179466551
	ENSG00000123636		BAZ2B	2	160289268	160289461									chr2	179466498	179466707
	ENSG00000123636		BAZ2B	2	160294814	160295206									chr2	179466646	179466909
	ENSG00000123636		BAZ2B	2	160295520	160295723									chr2	179466961	179467333
	ENSG00000123636		BAZ2B	2	160303293	160303486									chr2	179468556	179469063
	ENSG00000123636		BAZ2B	2	160303347	160303486									chr2	179469384	179469639
	ENSG00000123636		BAZ2B	2	160304753	160304914									chr2	179469676	179470051
	ENSG00000123636		BAZ2B	2	160304753	160304920									chr2	179470092	179470469
	ENSG00000123636		BAZ2B	2	160304827	160304920									chr2	179471702	179472055
	ENSG00000123636		BAZ2B	2	160310124	160310312									chr2	179472082	179472439
	ENSG00000123636		BAZ2B	2	160335086	160335230									chr2	179472465	179472841
	ENSG00000144357		UBR3	2	170684018	170684562									chr2	179472867	179473233
	ENSG00000144357		UBR3	2	170728746	170728885									chr2	179473297	179473666
	ENSG00000144357		UBR3	2	170732301	170732459									chr2	179473908	179474330
	ENSG00000144357		UBR3	2	170734004	170734147									chr2	179474363	179474747
	ENSG00000144357		UBR3	2	170735035	170735084									chr2	179474769	179475153
	ENSG00000144357		UBR3	2	170747675	170747741									chr2	179475670	179476027
	ENSG00000144357		UBR3	2	170751691	170751821									chr2	179476058	179476429
	ENSG00000144357		UBR3	2	170753017	170753245									chr2	179476402	179476718
	ENSG00000144357		UBR3	2	170761624	170761803									chr2	179476734	179476923
	ENSG00000144357		UBR3	2	170762541	170762674									chr2	179476953	179477318
	ENSG00000144357		UBR3	2	170770570	170770656									chr2	179477469	179477825
	ENSG00000144357		UBR3	2	170780439	170780504									chr2	179477838	179478020
	ENSG00000144357		UBR3	2	170780594	170780683									chr2	179478428	179478692
	ENSG00000144357		UBR3	2	170782129	170782257									chr2	179478732	179479069
	ENSG00000144357		UBR3	2	170783202	170783254									chr2	179479153	179479514
	ENSG00000144357		UBR3	2	170783348	170783481									chr2	179479524	179479723
	ENSG00000144357		UBR3	2	170783830	170783917									chr2	179479983	179480244
	ENSG00000144357		UBR3	2	170783830	170783915									chr2	179480319	179480552
	ENSG00000144357		UBR3	2	170785237	170785378									chr2	179481160	179481392
	ENSG00000144357		UBR3	2	170785239	170785378									chr2	179481406	179481770
	ENSG00000144357		UBR3	2	170785371	170785378									chr2	179481797	179481984
	ENSG00000144357		UBR3	2	170789422	170789518									chr2	179482001	179482268
	ENSG00000144357		UBR3	2	170799003	170799144									chr2	179482455	179482842
	ENSG00000144357		UBR3	2	170802798	170802902									chr2	179482866	179483232
	ENSG00000144357		UBR3	2	170802820	170802902									chr2	179483265	179483604
	ENSG00000144357		UBR3	2	170804052	170804225									chr2	179484297	179484643
	ENSG00000144357		UBR3	2	170806115	170806575									chr2	179484669	179484877
	ENSG00000144357		UBR3	2	170814948	170815036									chr2	179484896	179485384
	ENSG00000144357		UBR3	2	170820903	170820979									chr2	179485414	179485716
	ENSG00000144357		UBR3	2	170821380	170821476									chr2	179485792	179486125
	ENSG00000144357		UBR3	2	170843155	170843304									chr2	179486151	179486493
	ENSG00000144357		UBR3	2	170850833	170850966									chr2	179486521	179486764
	ENSG00000144357		UBR3	2	170857814	170857924									chr2	179487348	179487532
	ENSG00000144357		UBR3	2	170857883	170857924									chr2	179489146	179489488
	ENSG00000144357		UBR3	2	170863500	170863700									chr2	179489949	179490145
	ENSG00000144357		UBR3	2	170863500	170863712									chr2	179493981	179494203
	ENSG00000144357		UBR3	2	170865314	170865450									chr2	179494922	179495126
	ENSG00000144357		UBR3	2	170865350	170865450									chr2	179495481	179495700
	ENSG00000144357		UBR3	2	170870351	170870482									chr2	179495711	179496053
	ENSG00000144357		UBR3	2	170871791	170871876									chr2	179496848	179497154
	ENSG00000144357		UBR3	2	170871791	170871791									chr2	179497205	179497553
	ENSG00000144357		UBR3	2	170873343	170873429									chr2	179497609	179497801
	ENSG00000144357		UBR3	2	170885856	170885958									chr2	179497868	179498075
	ENSG00000144357		UBR3	2	170897392	170897495									chr2	179498089	179498435
	ENSG00000144357		UBR3	2	170911970	170912094									chr2	179498508	179498831
	ENSG00000144357		UBR3	2	170917589	170917696									chr2	179499054	179499389
	ENSG00000144357		UBR3	2	170917828	170917953									chr2	179499401	179499599
	ENSG00000144357		UBR3	2	170929938	170930117									chr2	179499845	179500067
	ENSG00000144357		UBR3	2	170936324	170936533									chr2	179500126	179500474
	ENSG00000144357		UBR3	2	170937055	170937194									chr2	179500643	179501000
	ENSG00000144357		UBR3	2	170938236	170938353									chr2	179501079	179501542
	ENSG00000152256		PDK1	2	173420879	173421074									chr2	179502025	179502161
	ENSG00000152256		PDK1	2	173421053	173421074									chr2	179504374	179504549
	ENSG00000152256		PDK1	2	173423436	173423577									chr2	179504706	179504888
	ENSG00000152256		PDK1	2	173423468	173423577									chr2	179505216	179505388
	ENSG00000152256		PDK1	2	173426948	173427019									chr2	179505905	179506082
	ENSG00000152256		PDK1	2	173427469	173427528									chr2	179506906	179507082
	ENSG00000152256		PDK1	2	173428780	173428786									chr2	179509211	179509387
	ENSG00000152256		PDK1	2	173429231	173429415									chr2	179510596	179510790
	ENSG00000152256		PDK1	2	173429286	173429415									chr2	179511149	179511333
	ENSG00000152256		PDK1	2	173429706	173429801									chr2	179511780	179511911
	ENSG00000152256		PDK1	2	173429706	173429790									chr2	179512049	179512235
	ENSG00000152256		PDK1	2	173431584	173431661									chr2	179513920	179514093
	ENSG00000152256		PDK1	2	173433469	173433545									chr2	179514220	179514403
	ENSG00000152256		PDK1	2	173435454	173435552									chr2	179514486	179514668
	ENSG00000152256		PDK1	2	173435454	173435540									chr2	179514842	179515034
	ENSG00000152256		PDK1	2	173451006	173451116									chr2	179515421	179515600
	ENSG00000152256		PDK1	2	173457663	173457776									chr2	179515907	179516088
	ENSG00000152256		PDK1	2	173460557	173460697									chr2	179516121	179516300
	ENSG00000116044		NFE2L2	2	178092634	178092681									chr2	179516333	179516509
	ENSG00000116044		NFE2L2	2	178095513	178096736									chr2	179516554	179516737
	ENSG00000116044		NFE2L2	2	178095718	178096321									chr2	179516783	179516947
	ENSG00000116044		NFE2L2	2	178096442	178096736									chr2	179516899	179517116
	ENSG00000116044		NFE2L2	2	178096518	178096658									chr2	179517209	179517311
	ENSG00000116044		NFE2L2	2	178096533	178096736									chr2	179517323	179517499
	ENSG00000116044		NFE2L2	2	178096579	178096736									chr2	179517515	179517693
	ENSG00000116044		NFE2L2	2	178097120	178097215									chr2	179517743	179517827
	ENSG00000116044		NFE2L2	2	178097120	178097311									chr2	179517989	179518092
	ENSG00000116044		NFE2L2	2	178097120	178097290									chr2	179518056	179518266
	ENSG00000116044		NFE2L2	2	178097227	178097311									chr2	179518287	179518430
	ENSG00000116044		NFE2L2	2	178097906	178098067									chr2	179518483	179518655
	ENSG00000116044		NFE2L2	2	178097978	178098067									chr2	179518679	179518822
	ENSG00000116044		NFE2L2	2	178098733	178098996									chr2	179518875	179519048
	ENSG00000116044		NFE2L2	2	178098733	178098999									chr2	179519115	179519289
	ENSG00000116044		NFE2L2	2	178098804	178098996									chr2	179519412	179519597
	ENSG00000116044		NFE2L2	2	178098982	178098999									chr2	179519557	179519764
	ENSG00000116044		NFE2L2	2	178129260	178129304									chr2	179522249	179522352
	ENSG00000116044		NFE2L2	2	178175692	178175733									chr2	179522316	179522526
	ENSG00000155657		TTN	2	179391739	179392034									chr2	179522547	179522690
	ENSG00000155657		TTN	2	179392173	179392475									chr2	179522743	179522915
	ENSG00000155657		TTN	2	179393001	179393154									chr2	179522939	179523069
	ENSG00000155657		TTN	2	179393255	179393946									chr2	179523135	179523319
	ENSG00000155657		TTN	2	179394687	179394843									chr2	179523375	179523561
	ENSG00000155657		TTN	2	179394968	179400576									chr2	179523672	179523857
	ENSG00000155657		TTN	2	179400709	179401302									chr2	179523817	179524024
	ENSG00000155657		TTN	2	179401665	179401970									chr2	179526510	179526613
	ENSG00000155657		TTN	2	179402069	179402644									chr2	179526577	179526787
	ENSG00000155657		TTN	2	179403267	179403566									chr2	179526808	179526951
	ENSG00000155657		TTN	2	179403673	179403978									chr2	179527004	179527179
	ENSG00000155657		TTN	2	179404109	179404693									chr2	179527200	179527343
	ENSG00000155657		TTN	2	179404795	179405097									chr2	179527396	179527580
	ENSG00000155657		TTN	2	179406009	179406311									chr2	179527637	179527822
	ENSG00000155657		TTN	2	179406991	179407290									chr2	179527933	179528118
	ENSG00000155657		TTN	2	179407389	179407676									chr2	179528083	179528285
	ENSG00000155657		TTN	2	179407796	179408389									chr2	179528354	179528480
	ENSG00000155657		TTN	2	179408561	179408842									chr2	179528487	179528669
	ENSG00000155657		TTN	2	179408928	179409233									chr2	179528737	179528867
	ENSG00000155657		TTN	2	179410115	179410420									chr2	179529124	179529309
	ENSG00000155657		TTN	2	179410547	179410843									chr2	179529321	179529508
	ENSG00000155657		TTN	2	179410939	179411229									chr2	179529518	179529698
	ENSG00000155657		TTN	2	179411327	179411632									chr2	179530044	179530229
	ENSG00000155657		TTN	2	179411730	179412032									chr2	179530379	179530562
	ENSG00000155657		TTN	2	179412134	179414200									chr2	179531488	179531655
	ENSG00000155657		TTN	2	179414297	179414596									chr2	179531906	179532080
	ENSG00000155657		TTN	2	179414713	179415000									chr2	179532114	179532292
	ENSG00000155657		TTN	2	179415694	179415987									chr2	179532310	179532492
	ENSG00000155657		TTN	2	179416357	179418123									chr2	179534039	179534218
	ENSG00000155657		TTN	2	179418229	179418534									chr2	179534264	179534436
	ENSG00000155657		TTN	2	179418641	179418943									chr2	179534886	179535056
	ENSG00000155657		TTN	2	179419180	179419479									chr2	179535760	179535942
	ENSG00000155657		TTN	2	179419592	179419879									chr2	179536647	179537022
	ENSG00000155657		TTN	2	179421575	179421871									chr2	179537072	179537257
	ENSG00000155657		TTN	2	179421980	179422282									chr2	179537300	179537481
	ENSG00000155657		TTN	2	179422375	179422962									chr2	179538302	179538485
	ENSG00000155657		TTN	2	179423068	179423364									chr2	179538987	179539167
	ENSG00000155657		TTN	2	179424038	179441143									chr2	179539707	179539887
	ENSG00000155657		TTN	2	179441256	179441558									chr2	179540339	179540495
	ENSG00000155657		TTN	2	179441650	179442237									chr2	179540584	179540768
	ENSG00000155657		TTN	2	179442329	179442625									chr2	179541870	179542055
	ENSG00000155657		TTN	2	179442715	179442912									chr2	179542301	179542672
	ENSG00000155657		TTN	2	179443338	179443442									chr2	179542794	179542975
	ENSG00000155657		TTN	2	179443533	179444120									chr2	179543083	179543266
	ENSG00000155657		TTN	2	179444288	179444575									chr2	179543415	179543602
	ENSG00000155657		TTN	2	179444666	179444956									chr2	179544006	179544184
	ENSG00000155657		TTN	2	179445049	179445336									chr2	179544266	179544446
	ENSG00000155657		TTN	2	179446226	179446531									chr2	179544571	179544805
	ENSG00000155657		TTN	2	179446633	179446935									chr2	179544918	179545104
	ENSG00000155657		TTN	2	179447023	179447319									chr2	179545751	179545933
	ENSG00000155657		TTN	2	179447667	179447954									chr2	179546043	179546224
	ENSG00000155657		TTN	2	179448334	179448633									chr2	179546325	179546506
	ENSG00000155657		TTN	2	179449003	179449305									chr2	179547377	179547664
	ENSG00000155657		TTN	2	179449396	179449695									chr2	179547880	179548061
	ENSG00000155657		TTN	2	179449799	179450074									chr2	179548706	179548842
	ENSG00000155657		TTN	2	179451232	179451534									chr2	179548998	179549181
	ENSG00000155657		TTN	2	179451845	179452144									chr2	179549337	179549521
	ENSG00000155657		TTN	2	179452243	179452527									chr2	179549574	179549757
	ENSG00000155657		TTN	2	179452626	179452946									chr2	179549922	179550101
	ENSG00000155657		TTN	2	179453265	179456231									chr2	179550186	179550367
	ENSG00000155657		TTN	2	179456326	179456619									chr2	179552787	179552981
	ENSG00000155657		TTN	2	179456705	179457004									chr2	179553358	179553535
	ENSG00000155657		TTN	2	179457106	179457387									chr2	179553745	179553893
	ENSG00000155657		TTN	2	179457502	179457810									chr2	179553958	179554135
	ENSG00000155657		TTN	2	179457900	179458202									chr2	179554186	179554363
	ENSG00000155657		TTN	2	179458295	179458594									chr2	179554480	179554665
	ENSG00000155657		TTN	2	179458688	179458969									chr2	179556683	179556866
	ENSG00000155657		TTN	2	179459071	179459373									chr2	179557166	179557352
	ENSG00000155657		TTN	2	179460234	179460536									chr2	179558280	179558454
	ENSG00000155657		TTN	2	179462265	179462546									chr2	179558591	179558772
	ENSG00000155657		TTN	2	179462635	179462785									chr2	179559264	179559442
	ENSG00000155657		TTN	2	179463233	179463381									chr2	179559493	179559680
	ENSG00000155657		TTN	2	179463475	179463789									chr2	179560008	179560186
	ENSG00000155657		TTN	2	179463873	179464172									chr2	179560542	179561023
	ENSG00000155657		TTN	2	179464281	179464577									chr2	179561774	179561950
	ENSG00000155657		TTN	2	179465581	179465898									chr2	179563508	179563651
	ENSG00000155657		TTN	2	179465992	179466291									chr2	179565787	179565971
	ENSG00000155657		TTN	2	179466385	179466514									chr2	179566183	179566371
	ENSG00000155657		TTN	2	179466609	179466641									chr2	179566684	179566808
	ENSG00000155657		TTN	2	179466729	179466877									chr2	179566799	179567021
	ENSG00000155657		TTN	2	179467009	179467317									chr2	179567131	179567425
	ENSG00000155657		TTN	2	179468603	179469032									chr2	179568827	179569172
	ENSG00000155657		TTN	2	179469435	179469625									chr2	179569191	179569525
	ENSG00000155657		TTN	2	179469714	179470022									chr2	179569552	179569736
	ENSG00000155657		TTN	2	179470141	179470440									chr2	179569852	179570095
	ENSG00000155657		TTN	2	179471748	179472041									chr2	179571134	179571499
	ENSG00000155657		TTN	2	179472128	179472412									chr2	179571534	179571711
	ENSG00000155657		TTN	2	179472512	179472808									chr2	179572203	179572575
	ENSG00000155657		TTN	2	179472905	179473204									chr2	179574247	179574615
	ENSG00000155657		TTN	2	179473333	179473635									chr2	179575314	179575673
	ENSG00000155657		TTN	2	179473935	179474297									chr2	179575743	179576110
	ENSG00000155657		TTN	2	179474411	179474713									chr2	179576625	179576979
	ENSG00000155657		TTN	2	179474817	179475116									chr2	179577001	179577357
	ENSG00000155657		TTN	2	179475720	179475998									chr2	179577373	179577728
	ENSG00000155657		TTN	2	179476099	179476404									chr2	179577766	179578122
	ENSG00000155657		TTN	2	179476485	179476681									chr2	179578578	179578931
	ENSG00000155657		TTN	2	179476784	179476889									chr2	179578973	179579325
	ENSG00000155657		TTN	2	179477004	179477303									chr2	179579662	179580019
	ENSG00000155657		TTN	2	179477500	179477799									chr2	179580169	179580528
	ENSG00000155657		TTN	2	179477888	179478003									chr2	179581771	179582143
	ENSG00000155657		TTN	2	179478478	179478664									chr2	179582204	179582570
	ENSG00000155657		TTN	2	179478779	179479075									chr2	179582642	179582976
	ENSG00000155657		TTN	2	179479193	179479480									chr2	179583003	179583347
	ENSG00000155657		TTN	2	179479574	179479695									chr2	179583384	179583733
	ENSG00000155657		TTN	2	179480034	179480211									chr2	179583870	179584198
	ENSG00000155657		TTN	2	179480368	179480515									chr2	179584254	179584587
	ENSG00000155657		TTN	2	179481206	179481357									chr2	179584661	179585023
	ENSG00000155657		TTN	2	179481456	179481740									chr2	179585061	179585412
	ENSG00000155657		TTN	2	179481847	179481961									chr2	179585597	179585953
	ENSG00000155657		TTN	2	179482052	179482239									chr2	179586528	179586874
	ENSG00000155657		TTN	2	179482506	179482808									chr2	179586936	179587308
	ENSG00000155657		TTN	2	179482916	179483218									chr2	179587350	179587698
	ENSG00000155657		TTN	2	179483311	179483580									chr2	179587723	179588087
	ENSG00000155657		TTN	2	179484348	179484614									chr2	179588104	179588449
	ENSG00000155657		TTN	2	179484715	179484839									chr2	179588535	179588903
	ENSG00000155657		TTN	2	179484944	179485352									chr2	179588940	179589289
	ENSG00000155657		TTN	2	179485442	179485720									chr2	179590045	179590411
	ENSG00000155657		TTN	2	179485829	179486095									chr2	179590458	179590791
	ENSG00000155657		TTN	2	179486202	179486468									chr2	179591770	179592106
	ENSG00000155657		TTN	2	179486567	179486735									chr2	179592276	179592621
	ENSG00000155657		TTN	2	179487397	179487494									chr2	179592786	179593143
	ENSG00000155657		TTN	2	179489192	179489458									chr2	179593177	179593536
	ENSG00000155657		TTN	2	179490000	179490123									chr2	179593571	179593932
	ENSG00000155657		TTN	2	179494028	179494170									chr2	179593979	179594301
	ENSG00000155657		TTN	2	179494968	179495094									chr2	179594355	179594696
	ENSG00000155657		TTN	2	179495531	179495670									chr2	179594784	179595119
	ENSG00000155657		TTN	2	179495761	179496027									chr2	179595186	179595547
	ENSG00000155657		TTN	2	179496874	179497140									chr2	179595601	179595959
	ENSG00000155657		TTN	2	179497253	179497519									chr2	179595986	179596342
	ENSG00000155657		TTN	2	179497645	179497771									chr2	179596379	179596715
	ENSG00000155657		TTN	2	179497914	179498053									chr2	179596747	179597098
	ENSG00000155657		TTN	2	179498140	179498403									chr2	179597121	179597461
	ENSG00000155657		TTN	2	179498544	179498810									chr2	179597510	179597866
	ENSG00000155657		TTN	2	179499093	179499356									chr2	179597917	179598280
	ENSG00000155657		TTN	2	179499450	179499576									chr2	179598293	179598648
	ENSG00000155657		TTN	2	179499892	179500031									chr2	179599019	179599366
	ENSG00000155657		TTN	2	179500167	179500442									chr2	179599388	179599742
	ENSG00000155657		TTN	2	179500690	179500968									chr2	179600187	179600817
	ENSG00000155657		TTN	2	179501125	179501526									chr2	179602762	179603115
	ENSG00000155657		TTN	2	179501479	179501526									chr2	179603822	179606673
	ENSG00000155657		TTN	2	179502096	179502146									chr2	179610271	179611007
	ENSG00000155657		TTN	2	179504426	179504515									chr2	179611016	179616780
	ENSG00000155657		TTN	2	179504499	179504515									chr2	179617779	179617967
	ENSG00000155657		TTN	2	179504775	179504837									chr2	179620898	179621548
	ENSG00000155657		TTN	2	179504804	179504837									chr2	179622222	179622671
	ENSG00000155657		TTN	2	179505268	179505357									chr2	179623660	179623929
	ENSG00000155657		TTN	2	179505968	179506042									chr2	179628858	179629063
	ENSG00000155657		TTN	2	179506964	179507044									chr2	179629208	179629573
	ENSG00000155657		TTN	2	179509275	179509343									chr2	179631058	179631372
	ENSG00000155657		TTN	2	179510647	179510757									chr2	179632440	179632684
	ENSG00000155657		TTN	2	179511212	179511286									chr2	179632695	179632912
	ENSG00000155657		TTN	2	179511791	179511871									chr2	179633349	179633677
	ENSG00000155657		TTN	2	179512108	179512191									chr2	179634385	179634702
	ENSG00000155657		TTN	2	179513975	179514058									chr2	179634736	179635040
	ENSG00000155657		TTN	2	179514281	179514358									chr2	179635088	179635433
	ENSG00000155657		TTN	2	179514544	179514621									chr2	179635887	179636231
	ENSG00000155657		TTN	2	179514891	179514998									chr2	179637790	179638112
	ENSG00000155657		TTN	2	179515478	179515561									chr2	179638143	179638487
	ENSG00000155657		TTN	2	179515970	179516047									chr2	179638526	179638864
	ENSG00000155657		TTN	2	179516180	179516263									chr2	179638884	179639230
	ENSG00000155657		TTN	2	179516180	179516247									chr2	179639601	179639957
	ENSG00000155657		TTN	2	179516180	179516243									chr2	179640042	179641792
	ENSG00000155657		TTN	2	179516393	179516476									chr2	179641825	179642078
	ENSG00000155657		TTN	2	179516611	179516694									chr2	179642126	179642343
	ENSG00000155657		TTN	2	179516823	179516906									chr2	179642385	179642734
	ENSG00000155657		TTN	2	179516991	179517074									chr2	179643554	179643883
	ENSG00000155657		TTN	2	179517185	179517268									chr2	179643917	179644219
	ENSG00000155657		TTN	2	179517380	179517463									chr2	179644680	179644968
	ENSG00000155657		TTN	2	179517575	179517658									chr2	179645799	179646017
	ENSG00000155657		TTN	2	179517768	179517851									chr2	179646893	179647180
	ENSG00000155657		TTN	2	179517965	179518048									chr2	179647200	179647371
	ENSG00000155657		TTN	2	179518154	179518234									chr2	179647497	179647814
	ENSG00000155657		TTN	2	179518348	179518428									chr2	179648382	179648560
	ENSG00000155657		TTN	2	179518544	179518624									chr2	179648751	179649106
	ENSG00000155657		TTN	2	179518739	179518822									chr2	179650300	179650506
	ENSG00000155657		TTN	2	179518935	179519018									chr2	179650538	179650899
	ENSG00000155657		TTN	2	179519172	179519261									chr2	179654041	179654253
	ENSG00000155657		TTN	2	179519472	179519555									chr2	179654658	179654875
	ENSG00000155657		TTN	2	179519639	179519722									chr2	179655387	179655603
	ENSG00000155657		TTN	2	179522225	179522308									chr2	179656749	179656954
	ENSG00000155657		TTN	2	179522414	179522494									chr2	179658085	179658303
	ENSG00000155657		TTN	2	179522608	179522688									chr2	179659090	179659311
	ENSG00000155657		TTN	2	179522804	179522884									chr2	179659600	179660006
	ENSG00000155657		TTN	2	179522999	179523082									chr2	179664174	179664490
	ENSG00000155657		TTN	2	179523195	179523278									chr2	179664494	179664671
	ENSG00000155657		TTN	2	179523432	179523521									chr2	179665073	179665441
	ENSG00000155657		TTN	2	179523732	179523815									chr2	179666818	179667102
	ENSG00000155657		TTN	2	179523899	179523982									chr2	179669243	179669400
	ENSG00000155657		TTN	2	179526486	179526569									chr2	190656486	190656692
	ENSG00000155657		TTN	2	179526675	179526755									chr2	190660447	190660704
	ENSG00000155657		TTN	2	179526869	179526949									chr2	190670328	190670542
	ENSG00000155657		TTN	2	179527065	179527145									chr2	190670542	190670638
	ENSG00000155657		TTN	2	179527260	179527343									chr2	190682696	190682939
	ENSG00000155657		TTN	2	179527456	179527539									chr2	190708643	190708839
	ENSG00000155657		TTN	2	179527693	179527782									chr2	190717331	190717528
	ENSG00000155657		TTN	2	179527993	179528076									chr2	190718634	190718839
	ENSG00000155657		TTN	2	179528160	179528243									chr2	190718938	190719891
	ENSG00000155657		TTN	2	179528354	179528437									chr2	190722119	190722304
	ENSG00000155657		TTN	2	179528546	179528629									chr2	190728423	190728741
	ENSG00000155657		TTN	2	179528742	179528825									chr2	190728743	190728990
	ENSG00000155657		TTN	2	179529187	179529264									chr2	190732479	190732690
	ENSG00000155657		TTN	2	179529381	179529464									chr2	190738206	190738405
	ENSG00000155657		TTN	2	179529579	179529653									chr2	190741951	190742188
	ENSG00000155657		TTN	2	179530104	179530187									chr2	191894483	191894613
	ENSG00000155657		TTN	2	179530435	179530518									chr2	191895649	191895840
	ENSG00000155657		TTN	2	179531551	179531628									chr2	191896113	191896287
	ENSG00000155657		TTN	2	179531963	179532046									chr2	191897657	191897905
	ENSG00000155657		TTN	2	179531963	179532034									chr2	191898170	191898387
	ENSG00000155657		TTN	2	179532169	179532252									chr2	191898583	191898767
	ENSG00000155657		TTN	2	179532365	179532448									chr2	191899197	191899387
	ENSG00000155657		TTN	2	179534100	179534174									chr2	191900844	191901053
	ENSG00000155657		TTN	2	179534319	179534402									chr2	191903873	191904054
	ENSG00000155657		TTN	2	179534352	179534402									chr2	191905731	191905922
	ENSG00000155657		TTN	2	179534945	179535022									chr2	191919139	191919322
	ENSG00000155657		TTN	2	179535817	179535897									chr2	191922693	191922877
	ENSG00000155657		TTN	2	179536698	179536994									chr2	191922804	191923014
	ENSG00000155657		TTN	2	179537134	179537208									chr2	191923367	191923533
	ENSG00000155657		TTN	2	179537134	179537145									chr2	191926402	191926583
	ENSG00000155657		TTN	2	179537362	179537430									chr2	191927440	191927679
	ENSG00000155657		TTN	2	179538360	179538437									chr2	191929484	191929721
	ENSG00000155657		TTN	2	179539041	179539136									chr2	191931102	191931289
	ENSG00000155657		TTN	2	179539766	179539840									chr2	191934360	191934539
	ENSG00000155657		TTN	2	179540398	179540481									chr2	191937769	191937954
	ENSG00000155657		TTN	2	179540648	179540722									chr2	191940930	191941079
	ENSG00000155657		TTN	2	179541928	179542014									chr2	191996487	191996664
	ENSG00000155657		TTN	2	179542348	179542644									chr2	192011288	192011497
	ENSG00000155657		TTN	2	179542852	179542935									chr2	192012753	192012964
	ENSG00000155657		TTN	2	179543141	179543224									chr2	192141571	192141789
	ENSG00000155657		TTN	2	179543474	179543557									chr2	192160789	192160979
	ENSG00000155657		TTN	2	179544066	179544143									chr2	192194611	192194790
	ENSG00000155657		TTN	2	179544326	179544409									chr2	192206138	192206315
	ENSG00000155657		TTN	2	179544621	179544782									chr2	192210919	192211068
	ENSG00000155657		TTN	2	179544981	179545058									chr2	192214818	192214997
	ENSG00000155657		TTN	2	179545806	179545898									chr2	192225305	192225489
	ENSG00000155657		TTN	2	179546103	179546177									chr2	192226948	192227129
	ENSG00000155657		TTN	2	179546388	179546465									chr2	192228433	192228631
	ENSG00000155657		TTN	2	179547424	179547630									chr2	192228836	192229030
	ENSG00000155657		TTN	2	179547938	179548018									chr2	192234250	192234394
	ENSG00000155657		TTN	2	179548726	179548809									chr2	192234886	192235034
	ENSG00000155657		TTN	2	179549057	179549140									chr2	192246142	192246317
	ENSG00000155657		TTN	2	179549393	179549476									chr2	192247939	192248120
	ENSG00000155657		TTN	2	179549633	179549716									chr2	192250574	192250845
	ENSG00000155657		TTN	2	179549980	179550057									chr2	192251901	192252203
	ENSG00000155657		TTN	2	179550245	179550325									chr2	192254969	192255251
	ENSG00000155657		TTN	2	179552838	179552951									chr2	192256819	192256958
	ENSG00000155657		TTN	2	179553404	179553505									chr2	192257753	192257977
	ENSG00000155657		TTN	2	179553780	179553863									chr2	192261091	192261264
	ENSG00000155657		TTN	2	179554017	179554100									chr2	192265053	192265235
	ENSG00000155657		TTN	2	179554242	179554322									chr2	192265420	192265599
	ENSG00000155657		TTN	2	179554540	179554623									chr2	192267302	192267480
	ENSG00000155657		TTN	2	179556743	179556826									chr2	192272782	192272965
	ENSG00000155657		TTN	2	179557224	179557307									chr2	192273724	192273934
	ENSG00000155657		TTN	2	179558336	179558416									chr2	192275745	192275931
	ENSG00000155657		TTN	2	179558649	179558735									chr2	192278727	192278935
	ENSG00000155657		TTN	2	179559326	179559403									chr2	192279194	192279431
	ENSG00000155657		TTN	2	179559556	179559633									chr2	192280790	192281056
	ENSG00000155657		TTN	2	179560075	179560137									chr2	192288516	192288711
	ENSG00000155657		TTN	2	179560592	179560996									chr2	192543290	192543463
	ENSG00000155657		TTN	2	179561848	179561895									chr2	192543666	192543886
	ENSG00000155657		TTN	2	179563570	179563641									chr2	192546625	192546793
	ENSG00000155657		TTN	2	179565847	179565930									chr2	192547167	192547355
	ENSG00000155657		TTN	2	179566255	179566314									chr2	192548436	192548575
	ENSG00000155657		TTN	2	179566767	179566793									chr2	192548888	192549072
	ENSG00000155657		TTN	2	179566895	179566972									chr2	192550275	192550526
	ENSG00000155657		TTN	2	179567181	179567390									chr2	198256980	198257216
	ENSG00000155657		TTN	2	179567181	179567247									chr2	198257675	198257947
	ENSG00000155657		TTN	2	179568874	179569134									chr2	198260731	198261077
	ENSG00000155657		TTN	2	179569237	179569504									chr2	198262678	198262876
	ENSG00000155657		TTN	2	179569604	179569693									chr2	198263137	198263334
	ENSG00000155657		TTN	2	179569901	179570084									chr2	198263622	198263810
	ENSG00000155657		TTN	2	179571181	179571466									chr2	198264733	198264918
	ENSG00000155657		TTN	2	179571589	179571681									chr2	198264930	198265175
	ENSG00000155657		TTN	2	179572253	179572540									chr2	198265402	198265686
	ENSG00000155657		TTN	2	179574293	179574583									chr2	198266077	198266273
	ENSG00000155657		TTN	2	179575362	179575649									chr2	198266415	198266632
	ENSG00000155657		TTN	2	179575789	179576076									chr2	198266661	198266885
	ENSG00000155657		TTN	2	179576671	179576949									chr2	198267249	198267586
	ENSG00000155657		TTN	2	179577042	179577320									chr2	198267616	198267803
	ENSG00000155657		TTN	2	179577424	179577702									chr2	198268271	198268526
	ENSG00000155657		TTN	2	179577812	179578099									chr2	198269754	198269919
	ENSG00000155657		TTN	2	179578624	179578902									chr2	198269953	198270226
	ENSG00000155657		TTN	2	179579019	179579300									chr2	198272676	198272866
	ENSG00000155657		TTN	2	179579713	179579991									chr2	198273043	198273338
	ENSG00000155657		TTN	2	179580220	179580501									chr2	198274443	198274755
	ENSG00000155657		TTN	2	179581822	179582109									chr2	198281449	198281666
	ENSG00000155657		TTN	2	179582250	179582537									chr2	198283172	198283352
	ENSG00000155657		TTN	2	179582670	179582948									chr2	198283564	198283749
	ENSG00000155657		TTN	2	179583049	179583327									chr2	198285055	198285306
	ENSG00000155657		TTN	2	179583422	179583700									chr2	198285705	198285892
	ENSG00000155657		TTN	2	179583891	179584178									chr2	198288486	198288729
	ENSG00000155657		TTN	2	179584281	179584559									chr2	198299611	198299794
	ENSG00000155657		TTN	2	179584710	179584991									chr2	202122904	202123129
	ENSG00000155657		TTN	2	179585112	179585390									chr2	202131148	202131525
	ENSG00000155657		TTN	2	179585648	179585929									chr2	202134179	202134365
	ENSG00000155657		TTN	2	179586574	179586861									chr2	202136190	202136379
	ENSG00000155657		TTN	2	179586986	179587273									chr2	202137310	202137526
	ENSG00000155657		TTN	2	179587386	179587664									chr2	202137542	202137721
	ENSG00000155657		TTN	2	179587773	179588051									chr2	202139544	202139725
	ENSG00000155657		TTN	2	179588145	179588423									chr2	202141504	202141722
	ENSG00000155657		TTN	2	179588583	179588870									chr2	202149491	202150065
	ENSG00000155657		TTN	2	179588987	179589265									chr2	202151136	202151336
	ENSG00000155657		TTN	2	179590095	179590376									chr2	206652201	206652385
	ENSG00000155657		TTN	2	179590495	179590773									chr2	209101747	209101910
	ENSG00000155657		TTN	2	179591817	179592098									chr2	209103747	209103982
	ENSG00000155657		TTN	2	179592312	179592590									chr2	209104539	209104761
	ENSG00000155657		TTN	2	179592837	179593124									chr2	209106667	209106900
	ENSG00000155657		TTN	2	179593227	179593505									chr2	209108100	209108365
	ENSG00000155657		TTN	2	179593618	179593896									chr2	209110007	209110181
	ENSG00000155657		TTN	2	179594015	179594293									chr2	209113047	209113413
	ENSG00000155657		TTN	2	179594391	179594672									chr2	209116107	209116303
	ENSG00000155657		TTN	2	179594820	179595098									chr2	212248294	212248812
	ENSG00000155657		TTN	2	179595232	179595519									chr2	212251532	212251906
	ENSG00000155657		TTN	2	179595652	179595930									chr2	212252597	212252776
	ENSG00000155657		TTN	2	179596032	179596310									chr2	212285120	212285368
	ENSG00000155657		TTN	2	179596420	179596698									chr2	212286680	212286869
	ENSG00000155657		TTN	2	179596793	179597074									chr2	212288834	212289051
	ENSG00000155657		TTN	2	179597167	179597445									chr2	212293070	212293250
	ENSG00000155657		TTN	2	179597561	179597848									chr2	212295624	212295853
	ENSG00000155657		TTN	2	179597966	179598244									chr2	212426577	212426842
	ENSG00000155657		TTN	2	179598341	179598619									chr2	212483854	212484025
	ENSG00000155657		TTN	2	179599055	179599333									chr2	212488599	212488799
	ENSG00000155657		TTN	2	179599434	179599715									chr2	212495137	212495343
	ENSG00000155657		TTN	2	179600238	179600801									chr2	212522416	212522596
	ENSG00000155657		TTN	2	179602809	179603087									chr2	212522560	212522753
	ENSG00000155657		TTN	2	179603868	179606648									chr2	212529998	212530230
	ENSG00000155657		TTN	2	179610312	179616766									chr2	212537835	212538025
	ENSG00000155657		TTN	2	179617851	179617907									chr2	212543728	212543945
	ENSG00000155657		TTN	2	179620949	179621524									chr2	212566641	212566919
	ENSG00000155657		TTN	2	179622269	179622643									chr2	212568774	212568960
	ENSG00000155657		TTN	2	179623711	179623899									chr2	212569993	212570160
	ENSG00000155657		TTN	2	179628904	179629029									chr2	212576728	212576943
	ENSG00000155657		TTN	2	179629254	179629538									chr2	212578214	212578384
	ENSG00000155657		TTN	2	179631108	179631339									chr2	212587071	212587295
	ENSG00000155657		TTN	2	179632486	179632651									chr2	212589754	212589954
	ENSG00000155657		TTN	2	179632741	179632882									chr2	212615296	212615478
	ENSG00000155657		TTN	2	179633400	179633660									chr2	212652699	212652907
	ENSG00000155657		TTN	2	179634406	179634666									chr2	212812109	212812374
	ENSG00000155657		TTN	2	179634787	179635047									chr2	212989429	212989661
	ENSG00000155657		TTN	2	179635139	179635402									chr2	213403116	213403300
	ENSG00000155657		TTN	2	179635938	179636198									chr2	215593354	215593753
	ENSG00000155657		TTN	2	179637836	179638096									chr2	215595087	215595263
	ENSG00000155657		TTN	2	179638189	179638452									chr2	215595543	215595727
	ENSG00000155657		TTN	2	179638565	179638837									chr2	215609741	215609894
	ENSG00000155657		TTN	2	179638934	179639200									chr2	215610400	215610610
	ENSG00000155657		TTN	2	179639648	179639929									chr2	215617125	215617312
	ENSG00000155657		TTN	2	179640083	179641776									chr2	215632175	215632406
	ENSG00000155657		TTN	2	179641876	179642044									chr2	215633900	215634077
	ENSG00000155657		TTN	2	179642147	179642311									chr2	215645234	215646251
	ENSG00000155657		TTN	2	179642431	179642702									chr2	215656975	215657184
	ENSG00000155657		TTN	2	179643601	179643845									chr2	215661717	215661892
	ENSG00000155657		TTN	2	179643956	179644189									chr2	215674085	215674326
	ENSG00000155657		TTN	2	179644727	179644932									chr2	224462098	224464029
	ENSG00000155657		TTN	2	179645848	179645990									chr2	234590461	234590616
	ENSG00000155657		TTN	2	179646939	179647154									chr2	234590873	234591053
	ENSG00000155657		TTN	2	179647266	179647329									chr2	234665560	234665741
	ENSG00000155657		TTN	2	179647533	179647791									chr2	234665650	234665863
	ENSG00000155657		TTN	2	179648447	179648512									chr2	234668785	234668965
	ENSG00000155657		TTN	2	179648797	179649078									chr2	234669048	234669230
	ENSG00000155657		TTN	2	179650347	179650469									chr2	234669522	234669704
	ENSG00000155657		TTN	2	179650575	179650868									chr2	238233341	238233511
	ENSG00000155657		TTN	2	179650816	179650868									chr2	238234156	238234395
	ENSG00000155657		TTN	2	179654087	179654224									chr2	238242042	238242229
	ENSG00000155657		TTN	2	179654705	179654842									chr2	238243219	238243564
	ENSG00000155657		TTN	2	179655435	179655572									chr2	238244751	238245206
	ENSG00000155657		TTN	2	179656799	179656924									chr2	238247607	238247776
	ENSG00000155657		TTN	2	179658131	179658268									chr2	238249049	238249825
	ENSG00000155657		TTN	2	179659126	179659278									chr2	238250655	238250841
	ENSG00000155657		TTN	2	179659649	179659979									chr2	238252947	238253513
	ENSG00000155657		TTN	2	179659649	179659681									chr2	238253464	238253673
	ENSG00000155657		TTN	2	179664214	179664458									chr2	238253593	238253753
	ENSG00000155657		TTN	2	179664552	179664637									chr2	238253743	238253919
	ENSG00000155657		TTN	2	179665122	179665409									chr2	238255076	238255262
	ENSG00000155657		TTN	2	179666865	179667068									chr2	238256385	238256565
	ENSG00000155657		TTN	2	179667014	179667068									chr2	238256908	238257073
	ENSG00000155657		TTN	2	179669279	179669369									chr2	238257184	238257369
	ENSG00000064933		PMS1	2	190656536	190656667									chr2	238258720	238258902
	ENSG00000064933		PMS1	2	190660495	190660677									chr2	238259708	238259891
	ENSG00000064933		PMS1	2	190660495	190660583									chr2	238261099	238261279
	ENSG00000064933		PMS1	2	190670378	190670480									chr2	238261916	238262094
	ENSG00000064933		PMS1	2	190670378	190670608									chr2	238263460	238263639
	ENSG00000064933		PMS1	2	190671149	190671228									chr2	238265909	238266086
	ENSG00000064933		PMS1	2	190682743	190682906									chr2	238266394	238266576
	ENSG00000064933		PMS1	2	190682743	190682754									chr2	238267099	238267274
	ENSG00000064933		PMS1	2	190682743	190682907									chr2	238267608	238267793
	ENSG00000064933		PMS1	2	190682853	190682906									chr2	238267736	238267951
	ENSG00000064933		PMS1	2	190708690	190708806									chr2	238267894	238268096
	ENSG00000064933		PMS1	2	190717381	190717503									chr2	238268665	238268853
	ENSG00000064933		PMS1	2	190718665	190718808									chr2	238269694	238269872
	ENSG00000064933		PMS1	2	190718965	190719854									chr2	238270327	238270514
	ENSG00000064933		PMS1	2	190722211	190722230									chr2	238271848	238272069
	ENSG00000064933		PMS1	2	190728469	190728954									chr2	238272935	238273119
	ENSG00000064933		PMS1	2	190728469	190728700									chr2	238274291	238274711
	ENSG00000064933		PMS1	2	190728469	190728928									chr2	238275283	238275964
	ENSG00000064933		PMS1	2	190732525	190732655									chr2	238277176	238277853
	ENSG00000064933		PMS1	2	190732525	190732533									chr2	238280282	238281005
	ENSG00000064933		PMS1	2	190738222	190738382									chr2	238283015	238283695
	ENSG00000064933		PMS1	2	190741998	190742162									chr2	238285369	238286019
	ENSG00000138378		STAT4	2	191894566	191894592									chr2	238287233	238287903
	ENSG00000138378		STAT4	2	191895698	191895806									chr2	238289512	238290176
	ENSG00000138378		STAT4	2	191896176	191896242									chr2	238295139	238295325
	ENSG00000138378		STAT4	2	191897684	191897875									chr2	238296178	238296542
	ENSG00000138378		STAT4	2	191898216	191898352									chr2	238296547	238296862
	ENSG00000138378		STAT4	2	191898637	191898731									chr2	238303179	238303881
	ENSG00000138378		STAT4	2	191899274	191899323									chr2	238305314	238305501
	ENSG00000138378		STAT4	2	191900890	191901025									chr3	10070273	10070452
	ENSG00000138378		STAT4	2	191903925	191904023									chr3	10073908	10073975
	ENSG00000138378		STAT4	2	191905791	191905874									chr3	10074470	10074687
	ENSG00000138378		STAT4	2	191919216	191919260									chr3	10076090	10076271
	ENSG00000138378		STAT4	2	191922744	191922837									chr3	10076358	10076519
	ENSG00000138378		STAT4	2	191922928	191922945									chr3	10076841	10076962
	ENSG00000138378		STAT4	2	191923436	191923495									chr3	10077901	10078081
	ENSG00000138378		STAT4	2	191926455	191926547									chr3	10080905	10081085
	ENSG00000138378		STAT4	2	191927488	191927646									chr3	10081354	10081598
	ENSG00000138378		STAT4	2	191929533	191929684									chr3	10083284	10083431
	ENSG00000138378		STAT4	2	191931156	191931241									chr3	10084194	10084380
	ENSG00000138378		STAT4	2	191934419	191934497									chr3	10084688	10084870
	ENSG00000138378		STAT4	2	191937824	191937916									chr3	10085117	10085311
	ENSG00000138378		STAT4	2	191940953	191941051									chr3	10085431	10085618
	ENSG00000138378		STAT4	2	191996546	191996626									chr3	10088216	10088441
	ENSG00000138378		STAT4	2	192011339	192011483									chr3	10089551	10089766
	ENSG00000138378		STAT4	2	192011375	192011483									chr3	10091012	10091227
	ENSG00000138378		STAT4	2	192012802	192012929									chr3	10094023	10094215
	ENSG00000138378		STAT4	2	192012802	192012848									chr3	10101927	10102119
	ENSG00000138378		STAT4	2	192012854	192012929									chr3	10103809	10103918
	ENSG00000128641		MYO1B	2	192141622	192141756									chr3	10105428	10105627
	ENSG00000128641		MYO1B	2	192160837	192160952									chr3	10106020	10106163
	ENSG00000128641		MYO1B	2	192194661	192194755									chr3	10106363	10106582
	ENSG00000128641		MYO1B	2	192206187	192206291									chr3	10107030	10107213
	ENSG00000128641		MYO1B	2	192206187	192206288									chr3	10107498	10107694
	ENSG00000128641		MYO1B	2	192210962	192211000									chr3	10108845	10109035
	ENSG00000128641		MYO1B	2	192210962	192211008									chr3	10114508	10114699
	ENSG00000128641		MYO1B	2	192214888	192214951									chr3	10114911	10115083
	ENSG00000128641		MYO1B	2	192225357	192225455									chr3	10116163	10116395
	ENSG00000128641		MYO1B	2	192226994	192227097									chr3	10119714	10119910
	ENSG00000128641		MYO1B	2	192228454	192228601									chr3	10122735	10122951
	ENSG00000128641		MYO1B	2	192228454	192228599									chr3	10123009	10123186
	ENSG00000128641		MYO1B	2	192228884	192229002									chr3	10127445	10127637
	ENSG00000128641		MYO1B	2	192234268	192234354									chr3	10128769	10128970
	ENSG00000128641		MYO1B	2	192234953	192235018									chr3	10130078	10130265
	ENSG00000128641		MYO1B	2	192246188	192246292									chr3	10130463	10130665
	ENSG00000128641		MYO1B	2	192248006	192248068									chr3	10131921	10132112
	ENSG00000128641		MYO1B	2	192250610	192250810									chr3	10133803	10133983
	ENSG00000128641		MYO1B	2	192251950	192252176									chr3	10134892	10135073
	ENSG00000128641		MYO1B	2	192255018	192255218									chr3	10135913	10136087
	ENSG00000128641		MYO1B	2	192256834	192256927									chr3	10136825	10137004
	ENSG00000128641		MYO1B	2	192257799	192257948									chr3	10137963	10138185
	ENSG00000128641		MYO1B	2	192257901	192257948									chr3	10140356	10140660
	ENSG00000128641		MYO1B	2	192261155	192261223									chr3	10142841	10142998
	ENSG00000128641		MYO1B	2	192265108	192265194									chr3	10183486	10183893
	ENSG00000128641		MYO1B	2	192265475	192265561									chr3	10188147	10188347
	ENSG00000128641		MYO1B	2	192267358	192267444									chr3	10191420	10191687
	ENSG00000128641		MYO1B	2	192272841	192272915									chr3	12625967	12626194
	ENSG00000128641		MYO1B	2	192273770	192273904									chr3	12626295	12626504
	ENSG00000128641		MYO1B	2	192275791	192275898									chr3	12626575	12626784
	ENSG00000128641		MYO1B	2	192275792	192275898									chr3	12627133	12627335
	ENSG00000128641		MYO1B	2	192278774	192278906									chr3	12629012	12629196
	ENSG00000128641		MYO1B	2	192279243	192279395									chr3	12632251	12632488
	ENSG00000128641		MYO1B	2	192280841	192280968									chr3	12633148	12633331
	ENSG00000128641		MYO1B	2	192280841	192281023									chr3	12641142	12641344
	ENSG00000128641		MYO1B	2	192288563	192288686									chr3	12641600	12641810
	ENSG00000173559		NABP1	2	192543341	192543431									chr3	12641765	12641980
	ENSG00000173559		NABP1	2	192543716	192543854									chr3	12644905	12645086
	ENSG00000173559		NABP1	2	192546672	192546743									chr3	12645584	12645824
	ENSG00000173559		NABP1	2	192546682	192546743									chr3	12647649	12647830
	ENSG00000173559		NABP1	2	192547218	192547320									chr3	12650214	12650458
	ENSG00000173559		NABP1	2	192548455	192548530									chr3	12650686	12650862
	ENSG00000173559		NABP1	2	192548956	192549022									chr3	12653401	12653596
	ENSG00000173559		NABP1	2	192548956	192549004									chr3	12659968	12660253
	ENSG00000173559		NABP1	2	192550325	192550494									chr3	14187390	14187694
	ENSG00000115524		SF3B1	2	198257027	198257185									chr3	14188735	14188913
	ENSG00000115524		SF3B1	2	198257696	198257912									chr3	14189355	14189543
	ENSG00000115524		SF3B1	2	198257776	198257912									chr3	14190016	14190267
	ENSG00000115524		SF3B1	2	198260780	198261052									chr3	14190225	14190476
	ENSG00000115524		SF3B1	2	198262709	198262840									chr3	14193779	14193963
	ENSG00000115524		SF3B1	2	198263185	198263305									chr3	14197789	14198022
	ENSG00000115524		SF3B1	2	198263693	198263752									chr3	14199460	14200419
	ENSG00000115524		SF3B1	2	198264779	198264890									chr3	14201186	14201374
	ENSG00000115524		SF3B1	2	198264976	198265158									chr3	14206263	14206460
	ENSG00000115524		SF3B1	2	198265439	198265660									chr3	14206880	14207115
	ENSG00000115524		SF3B1	2	198266124	198266249									chr3	14208613	14208793
	ENSG00000115524		SF3B1	2	198266466	198266612									chr3	14209706	14209916
	ENSG00000115524		SF3B1	2	198266709	198266854									chr3	14211892	14212083
	ENSG00000115524		SF3B1	2	198267280	198267550									chr3	14214321	14214591
	ENSG00000115524		SF3B1	2	198267673	198267759									chr3	14219969	14220103
	ENSG00000115524		SF3B1	2	198268309	198268488									chr3	30648321	30648504
	ENSG00000115524		SF3B1	2	198269800	198269901									chr3	30664627	30664804
	ENSG00000115524		SF3B1	2	198269999	198270196									chr3	30686193	30686443
	ENSG00000115524		SF3B1	2	198272722	198272843									chr3	30691716	30691992
	ENSG00000115524		SF3B1	2	198273093	198273305									chr3	30713094	30713966
	ENSG00000115524		SF3B1	2	198274494	198274731									chr3	30715547	30715772
	ENSG00000115524		SF3B1	2	198281465	198281635									chr3	30729830	30730030
	ENSG00000115524		SF3B1	2	198283233	198283312									chr3	30732866	30733121
	ENSG00000115524		SF3B1	2	198283656	198283675									chr3	37034991	37035218
	ENSG00000115524		SF3B1	2	198285102	198285266									chr3	37038055	37038243
	ENSG00000115524		SF3B1	2	198285152	198285266									chr3	37042396	37042576
	ENSG00000115524		SF3B1	2	198285753	198285857									chr3	37045832	37046016
	ENSG00000115524		SF3B1	2	198285853	198285857									chr3	37048422	37048604
	ENSG00000115524		SF3B1	2	198288532	198288698									chr3	37050274	37050432
	ENSG00000115524		SF3B1	2	198288618	198288698									chr3	37053231	37053410
	ENSG00000115524		SF3B1	2	198299696	198299723									chr3	37053450	37053626
	ENSG00000064012		CASP8	2	202122955	202123105									chr3	37055877	37056064
	ENSG00000064012		CASP8	2	202131184	202131514									chr3	37058947	37059126
	ENSG00000064012		CASP8	2	202131210	202131514									chr3	37061755	37061988
	ENSG00000064012		CASP8	2	202131210	202131235									chr3	37067129	37067528
	ENSG00000064012		CASP8	2	202134233	202134328									chr3	37070235	37070448
	ENSG00000064012		CASP8	2	202136239	202136344									chr3	37081656	37081822
	ENSG00000064012		CASP8	2	202136239	202136307									chr3	37083689	37083874
	ENSG00000064012		CASP8	2	202136239	202136282									chr3	37088959	37089205
	ENSG00000064012		CASP8	2	202136243	202136344									chr3	37089955	37090140
	ENSG00000064012		CASP8	2	202137361	202137499									chr3	37090344	37090548
	ENSG00000064012		CASP8	2	202137621	202137665									chr3	37091926	37092181
	ENSG00000064012		CASP8	2	202139612	202139676									chr3	37107012	37107192
	ENSG00000064012		CASP8	2	202141550	202141691									chr3	38180107	38180555
	ENSG00000064012		CASP8	2	202141550	202141662									chr3	38181304	38181521
	ENSG00000064012		CASP8	2	202141550	202141627									chr3	38181833	38182114
	ENSG00000064012		CASP8	2	202149539	202150040									chr3	38182195	38182382
	ENSG00000064012		CASP8	2	202151182	202151314									chr3	38182577	38182808
	ENSG00000064012		CASP8	2	202151182	202151317									chr3	38888134	38889266
	ENSG00000138413		IDH1	2	209101803	209101893									chr3	38891918	38892260
	ENSG00000138413		IDH1	2	209103795	209103957									chr3	38904640	38904824
	ENSG00000138413		IDH1	2	209104587	209104727									chr3	38908766	38908980
	ENSG00000138413		IDH1	2	209106718	209106869									chr3	38912111	38912297
	ENSG00000138413		IDH1	2	209108151	209108328									chr3	38912898	38913232
	ENSG00000138413		IDH1	2	209110043	209110148									chr3	38913635	38913811
	ENSG00000138413		IDH1	2	209110091	209110148									chr3	38921392	38921650
	ENSG00000138413		IDH1	2	209113093	209113384									chr3	38924678	38924914
	ENSG00000138413		IDH1	2	209113286	209113384									chr3	38926732	38926929
	ENSG00000138413		IDH1	2	209113321	209113384									chr3	38927566	38927764
	ENSG00000138413		IDH1	2	209116154	209116275									chr3	38935985	38936471
	ENSG00000178568		ERBB4	2	212248340	212248785									chr3	38938315	38938750
	ENSG00000178568		ERBB4	2	212251578	212251875									chr3	38941334	38941597
	ENSG00000178568		ERBB4	2	212252670	212252717									chr3	38945330	38945621
	ENSG00000178568		ERBB4	2	212285166	212285336									chr3	38946632	38946848
	ENSG00000178568		ERBB4	2	212286732	212286829									chr3	38949394	38949646
	ENSG00000178568		ERBB4	2	212288880	212289026									chr3	38950441	38950720
	ENSG00000178568		ERBB4	2	212293133	212293208									chr3	38951516	38951727
	ENSG00000178568		ERBB4	2	212295670	212295825									chr3	38961363	38961540
	ENSG00000178568		ERBB4	2	212426628	212426813									chr3	38962521	38962782
	ENSG00000178568		ERBB4	2	212483902	212484000									chr3	38966853	38967042
	ENSG00000178568		ERBB4	2	212483978	212484000									chr3	38968245	38968449
	ENSG00000178568		ERBB4	2	212488647	212488769									chr3	38986856	38987039
	ENSG00000178568		ERBB4	2	212495187	212495319									chr3	38988232	38988412
	ENSG00000178568		ERBB4	2	212522479	212522553									chr3	38991551	38991882
	ENSG00000178568		ERBB4	2	212522675	212522719									chr3	41265469	41265639
	ENSG00000178568		ERBB4	2	212530048	212530202									chr3	41265967	41266275
	ENSG00000178568		ERBB4	2	212537889	212537982									chr3	41266394	41266725
	ENSG00000178568		ERBB4	2	212543777	212543909									chr3	41266777	41267099
	ENSG00000178568		ERBB4	2	212566692	212566891									chr3	41267102	41267373
	ENSG00000178568		ERBB4	2	212568829	212568919									chr3	41268678	41268878
	ENSG00000178568		ERBB4	2	212570043	212570116									chr3	41274785	41274970
	ENSG00000178568		ERBB4	2	212576775	212576901									chr3	41274933	41275388
	ENSG00000178568		ERBB4	2	212578260	212578373									chr3	41275582	41275815
	ENSG00000178568		ERBB4	2	212587118	212587259									chr3	41277167	41277367
	ENSG00000178568		ERBB4	2	212589801	212589919									chr3	41277789	41278026
	ENSG00000178568		ERBB4	2	212615364	212615429									chr3	41278029	41278232
	ENSG00000178568		ERBB4	2	212615424	212615429									chr3	41279441	41279623
	ENSG00000178568		ERBB4	2	212652750	212652884									chr3	41280577	41280861
	ENSG00000178568		ERBB4	2	212812155	212812341									chr3	47058533	47058784
	ENSG00000178568		ERBB4	2	212989477	212989628									chr3	47059080	47059264
	ENSG00000178568		ERBB4	2	212989477	212989533									chr3	47061189	47061371
	ENSG00000178568		ERBB4	2	213403173	213403254									chr3	47079109	47079299
	ENSG00000178568		ERBB4	2	213403173	213403253									chr3	47084002	47084214
	ENSG00000138376		BARD1	2	215593400	215593732									chr3	47087926	47088140
	ENSG00000138376		BARD1	2	215593594	215593732									chr3	47098265	47099014
	ENSG00000138376		BARD1	2	215595135	215595232									chr3	47103621	47103866
	ENSG00000138376		BARD1	2	215595139	215595232									chr3	47106012	47106191
	ENSG00000138376		BARD1	2	215595632	215595647									chr3	47108483	47108663
	ENSG00000138376		BARD1	2	215609791	215609883									chr3	47125160	47125889
	ENSG00000138376		BARD1	2	215610446	215610578									chr3	47127637	47127838
	ENSG00000138376		BARD1	2	215617171	215617279									chr3	47129556	47129770
	ENSG00000138376		BARD1	2	215632206	215632378									chr3	47139399	47139607
	ENSG00000138376		BARD1	2	215633956	215634036									chr3	47142898	47143079
	ENSG00000138376		BARD1	2	215645284	215646233									chr3	47144773	47144954
	ENSG00000138376		BARD1	2	215645284	215646165									chr3	47147440	47147639
	ENSG00000138376		BARD1	2	215646218	215646233									chr3	47155320	47155524
	ENSG00000138376		BARD1	2	215657021	215657169									chr3	47158067	47158276
	ENSG00000138376		BARD1	2	215661785	215661841									chr3	47161238	47161339
	ENSG00000138376		BARD1	2	215674136	215674293									chr3	47161625	47166065
	ENSG00000171951		SCG2	2	224462147	224464000									chr3	47168049	47168194
	ENSG00000171951		SCG2	2	224463569	224464000									chr3	47205283	47205459
	ENSG00000171951		SCG2	2	224463624	224464000									chr3	47629651	47629829
	ENSG00000163359		COL6A3	2	238233417	238233457									chr3	47632100	47632360
	ENSG00000163359		COL6A3	2	238234203	238234367									chr3	47651520	47651843
	ENSG00000163359		COL6A3	2	238242093	238242191									chr3	47663647	47663865
	ENSG00000163359		COL6A3	2	238243269	238243532									chr3	47676630	47676865
	ENSG00000163359		COL6A3	2	238244778	238245175									chr3	47677462	47677653
	ENSG00000163359		COL6A3	2	238247658	238247760									chr3	47680141	47680324
	ENSG00000163359		COL6A3	2	238249095	238249793									chr3	47702735	47702970
	ENSG00000163359		COL6A3	2	238250708	238250804									chr3	47703776	47704109
	ENSG00000163359		COL6A3	2	238252993	238253486									chr3	47712085	47712256
	ENSG00000163359		COL6A3	2	238253584	238253595									chr3	47716918	47717112
	ENSG00000163359		COL6A3	2	238253701	238253737									chr3	47718068	47718305
	ENSG00000163359		COL6A3	2	238253824	238253856									chr3	47719637	47719835
	ENSG00000163359		COL6A3	2	238255146	238255208									chr3	47721861	47722015
	ENSG00000163359		COL6A3	2	238256450	238256512									chr3	47727493	47727693
	ENSG00000163359		COL6A3	2	238256992	238257027									chr3	47730799	47730974
	ENSG00000163359		COL6A3	2	238257256	238257306									chr3	47734659	47734805
	ENSG00000163359		COL6A3	2	238258790	238258852									chr3	47742719	47742924
	ENSG00000163359		COL6A3	2	238259773	238259835									chr3	47747851	47748050
	ENSG00000163359		COL6A3	2	238261165	238261227									chr3	47752127	47752332
	ENSG00000163359		COL6A3	2	238261984	238262046									chr3	47755856	47756025
	ENSG00000163359		COL6A3	2	238263542	238263577									chr3	47762094	47762271
	ENSG00000163359		COL6A3	2	238265981	238266034									chr3	47770453	47770630
	ENSG00000163359		COL6A3	2	238266460	238266525									chr3	47777469	47777654
	ENSG00000163359		COL6A3	2	238267164	238267226									chr3	47779463	47779616
	ENSG00000163359		COL6A3	2	238267678	238267731									chr3	47787339	47787522
	ENSG00000163359		COL6A3	2	238267849	238267893									chr3	47814256	47814460
	ENSG00000163359		COL6A3	2	238268005	238268031									chr3	47823042	47823315
	ENSG00000163359		COL6A3	2	238268731	238268802									chr3	48507839	48509031
	ENSG00000163359		COL6A3	2	238269764	238269817									chr3	48601747	48601931
	ENSG00000163359		COL6A3	2	238270382	238270474									chr3	48602168	48602445
	ENSG00000163359		COL6A3	2	238271896	238272041									chr3	48602501	48602678
	ENSG00000163359		COL6A3	2	238272993	238273071									chr3	48602788	48602967
	ENSG00000163359		COL6A3	2	238274341	238274678									chr3	48602988	48603165
	ENSG00000163359		COL6A3	2	238275330	238275929									chr3	48603623	48603798
	ENSG00000163359		COL6A3	2	238277206	238277820									chr3	48603871	48604057
	ENSG00000163359		COL6A3	2	238280328	238280980									chr3	48603993	48604216
	ENSG00000163359		COL6A3	2	238280375	238280980									chr3	48604290	48604483
	ENSG00000163359		COL6A3	2	238283055	238283663									chr3	48604492	48604670
	ENSG00000163359		COL6A3	2	238285415	238285987									chr3	48604942	48605115
	ENSG00000163359		COL6A3	2	238285761	238285987									chr3	48605040	48605255
	ENSG00000163359		COL6A3	2	238287279	238287878									chr3	48605173	48605380
	ENSG00000163359		COL6A3	2	238289558	238290142									chr3	48605466	48605648
	ENSG00000163359		COL6A3	2	238295227	238295252									chr3	48605848	48606039
	ENSG00000163359		COL6A3	2	238296225	238296827									chr3	48606156	48606339
	ENSG00000163359		COL6A3	2	238296225	238296720									chr3	48606743	48606920
	ENSG00000163359		COL6A3	2	238303230	238303847									chr3	48606957	48607140
	ENSG00000163359		COL6A3	2	238305370	238305460									chr3	48607045	48607249
	ENSG00000144554		FANCD2	3	10070342	10070405									chr3	48607194	48607414
	ENSG00000144554		FANCD2	3	10073983	10074035									chr3	48607503	48607668
	ENSG00000144554		FANCD2	3	10074516	10074656									chr3	48607602	48607817
	ENSG00000144554		FANCD2	3	10076153	10076220									chr3	48607786	48607996
	ENSG00000144554		FANCD2	3	10076379	10076482									chr3	48608009	48608188
	ENSG00000144554		FANCD2	3	10076857	10076917									chr3	48608248	48608436
	ENSG00000144554		FANCD2	3	10077971	10078023									chr3	48608466	48608647
	ENSG00000144554		FANCD2	3	10080963	10081041									chr3	48608594	48608782
	ENSG00000144554		FANCD2	3	10081405	10081529									chr3	48608853	48609031
	ENSG00000144554		FANCD2	3	10081405	10081560									chr3	48609360	48609540
	ENSG00000144554		FANCD2	3	10083307	10083394									chr3	48609450	48609671
	ENSG00000144554		FANCD2	3	10084243	10084347									chr3	48609737	48609913
	ENSG00000144554		FANCD2	3	10084734	10084834									chr3	48609847	48610036
	ENSG00000144554		FANCD2	3	10085168	10085276									chr3	48610002	48610227
	ENSG00000144554		FANCD2	3	10085513	10085548									chr3	48610236	48610418
	ENSG00000144554		FANCD2	3	10088264	10088407									chr3	48610345	48610551
	ENSG00000144554		FANCD2	3	10089601	10089735									chr3	48610501	48610703
	ENSG00000144554		FANCD2	3	10091058	10091189									chr3	48610629	48610852
	ENSG00000144554		FANCD2	3	10091146	10091189									chr3	48610871	48611054
	ENSG00000144554		FANCD2	3	10094071	10094181									chr3	48611011	48611220
	ENSG00000144554		FANCD2	3	10101978	10102087									chr3	48611169	48611393
	ENSG00000144554		FANCD2	3	10103835	10103895									chr3	48611619	48611793
	ENSG00000144554		FANCD2	3	10105476	10105595									chr3	48611856	48612033
	ENSG00000144554		FANCD2	3	10106040	10106113									chr3	48611993	48612210
	ENSG00000144554		FANCD2	3	10106413	10106559									chr3	48612133	48612347
	ENSG00000144554		FANCD2	3	10107078	10107178									chr3	48612430	48612617
	ENSG00000144554		FANCD2	3	10107548	10107663									chr3	48612538	48612733
	ENSG00000144554		FANCD2	3	10108893	10109001									chr3	48612696	48612998
	ENSG00000144554		FANCD2	3	10114555	10114665									chr3	48613008	48613219
	ENSG00000144554		FANCD2	3	10114937	10115046									chr3	48613180	48613394
	ENSG00000144554		FANCD2	3	10116214	10116357									chr3	48613609	48613788
	ENSG00000144554		FANCD2	3	10119765	10119881									chr3	48613729	48613928
	ENSG00000144554		FANCD2	3	10122784	10122912									chr3	48613841	48614053
	ENSG00000144554		FANCD2	3	10123030	10123148									chr3	48614021	48614228
	ENSG00000144554		FANCD2	3	10127496	10127606									chr3	48614195	48614423
	ENSG00000144554		FANCD2	3	10128818	10128948									chr3	48614314	48614523
	ENSG00000144554		FANCD2	3	10130133	10130226									chr3	48615680	48615858
	ENSG00000144554		FANCD2	3	10130512	10130634									chr3	48615789	48615998
	ENSG00000144554		FANCD2	3	10131976	10132069									chr3	48616268	48616459
	ENSG00000144554		FANCD2	3	10133865	10133936									chr3	48616583	48616752
	ENSG00000144554		FANCD2	3	10133865	10133931									chr3	48616694	48616904
	ENSG00000144554		FANCD2	3	10134969	10135007									chr3	48616809	48617019
	ENSG00000144554		FANCD2	3	10135973	10136047									chr3	48616924	48617148
	ENSG00000144554		FANCD2	3	10136884	10136958									chr3	48617092	48617314
	ENSG00000144554		FANCD2	3	10138010	10138156									chr3	48617376	48617554
	ENSG00000144554		FANCD2	3	10140404	10140634									chr3	48617654	48617837
	ENSG00000144554		FANCD2	3	10140404	10140499									chr3	48617948	48618132
	ENSG00000144554		FANCD2	3	10142872	10142946									chr3	48618251	48618422
	ENSG00000134086		VHL	3	10183532	10183871									chr3	48618474	48618660
	ENSG00000134086		VHL	3	10188198	10188320									chr3	48618595	48618813
	ENSG00000134086		VHL	3	10191471	10191649									chr3	48618762	48618966
	ENSG00000132155		RAF1	3	12626013	12626156									chr3	48618907	48619109
	ENSG00000132155		RAF1	3	12626346	12626480									chr3	48619044	48619235
	ENSG00000132155		RAF1	3	12626621	12626752									chr3	48619262	48619439
	ENSG00000132155		RAF1	3	12627180	12627298									chr3	48619672	48619855
	ENSG00000132155		RAF1	3	12629090	12629136									chr3	48619797	48619996
	ENSG00000132155		RAF1	3	12632297	12632473									chr3	48619937	48620140
	ENSG00000132155		RAF1	3	12633207	12633291									chr3	48620367	48620544
	ENSG00000132155		RAF1	3	12641190	12641307									chr3	48620457	48620635
	ENSG00000132155		RAF1	3	12641651	12641778									chr3	48620747	48620915
	ENSG00000132155		RAF1	3	12641887	12641914									chr3	48620887	48621098
	ENSG00000132155		RAF1	3	12644977	12645036									chr3	48621047	48621266
	ENSG00000132155		RAF1	3	12645635	12645788									chr3	48621258	48621440
	ENSG00000132155		RAF1	3	12647700	12647798									chr3	48621343	48621559
	ENSG00000132155		RAF1	3	12650265	12650422									chr3	48621668	48621853
	ENSG00000132155		RAF1	3	12650265	12650299									chr3	48621818	48622029
	ENSG00000132155		RAF1	3	12650732	12650834									chr3	48622083	48622274
	ENSG00000132155		RAF1	3	12650832	12650834									chr3	48622228	48622440
	ENSG00000132155		RAF1	3	12653449	12653561									chr3	48622372	48622593
	ENSG00000132155		RAF1	3	12653449	12653504									chr3	48622920	48623098
	ENSG00000132155		RAF1	3	12660014	12660220									chr3	48623025	48623226
	ENSG00000132155		RAF1	3	12660014	12660090									chr3	48623158	48623361
	ENSG00000154767		XPC	3	14187441	14187659									chr3	48623266	48623473
	ENSG00000154767		XPC	3	14188790	14188879									chr3	48623433	48623697
	ENSG00000154767		XPC	3	14189408	14189501									chr3	48623716	48623948
	ENSG00000154767		XPC	3	14190062	14190231									chr3	48623906	48624147
[truncated: 8,854 more rows]
